# Supplementary material for: Flexible Gates Generate Occluded Intermediates in the Transport Cycle of LacY
Source: J Mol Biol. 2014 Feb 6;426(3):735–51. doi: 10.1016/j.jmb.2013.10.024 (PMC3905165; doi:10.1016/j.jmb.2013.10.024)
Supplement: Supplementary material 1 — Model of the occluded conformation of apo-LacY in PDB format. [file mmc1.zip]

Archive with 1 entries (1 files):
- Occ_LacY_Stelzl.pdb
