# Supplementary material for: Flexible Gates Generate Occluded Intermediates in the Transport Cycle of LacY
Source: J Mol Biol. 2014 Feb 6;426(3):735–51. doi: 10.1016/j.jmb.2013.10.024 (PMC3905165; doi:10.1016/j.jmb.2013.10.024)
Supplement: Supplementary material 1 — Model of the occluded conformation of apo-LacY in PDB format. [file mmc1.zip › Occ_LacY_Stelzl.pdb]

HEADER    MEMBRANE TRANSPORT PROTEIN MODEL FROM MOLECULAR DYNAMICS
TITLE     Flexible gates generate occluded states in the transport cycle of LacY
AUTHOR    L.S.STELZL,P.W.FOWLER,M.S.P.SANSOM,O.BECKSTEIN
REMARK     Model of LacY from DIMS MD and subsequent equilibrium MD after 100 ns.
CRYST1   96.742   96.742  113.010  90.00  90.00  90.00 P 1           1
MODEL         1
ATOM      1  N   THR A   7      62.930  64.242  40.913  1.00  0.00      A    N 0
ATOM      2  H1  THR A   7      63.708  63.745  41.297  1.00  0.00      A    H 0
ATOM      3  H2  THR A   7      63.184  65.054  40.373  1.00  0.00      A    H 0
ATOM      4  H3  THR A   7      62.337  64.600  41.632  1.00  0.00      A    H 0
ATOM      5  CA  THR A   7      62.194  63.340  39.994  1.00  0.00      A    C 0
ATOM      6  CB  THR A   7      63.117  62.713  38.938  1.00  0.00      A    C 0
ATOM      7  OG1 THR A   7      64.308  62.252  39.564  1.00  0.00      A    O 0
ATOM      8  HG1 THR A   7      65.127  62.404  39.006  1.00  0.00      A    H 0
ATOM      9  CG2 THR A   7      63.144  63.428  37.594  1.00  0.00      A    C 0
ATOM     10  C   THR A   7      61.475  62.279  40.740  1.00  0.00      A    C 0
ATOM     11  O   THR A   7      61.440  62.253  41.962  1.00  0.00      A    O 0
ATOM     12  N   ASN A   8      60.576  61.636  39.934  1.00  0.00      A    N 0
ATOM     13  H   ASN A   8      60.367  61.950  39.007  1.00  0.00      A    H 0
ATOM     14  CA  ASN A   8      59.765  60.539  40.413  1.00  0.00      A    C 0
ATOM     15  CB  ASN A   8      59.192  59.764  39.206  1.00  0.00      A    C 0
ATOM     16  CG  ASN A   8      57.801  60.187  38.985  1.00  0.00      A    C 0
ATOM     17  OD1 ASN A   8      57.053  60.625  39.854  1.00  0.00      A    O 0
ATOM     18  ND2 ASN A   8      57.527  60.382  37.672  1.00  0.00      A    N 0
ATOM     19 1HD2 ASN A   8      58.181  60.321  36.913  1.00  0.00      A    H 0
ATOM     20 2HD2 ASN A   8      56.661  60.752  37.324  1.00  0.00      A    H 0
ATOM     21  C   ASN A   8      60.281  59.557  41.537  1.00  0.00      A    C 0
ATOM     22  O   ASN A   8      59.873  59.754  42.688  1.00  0.00      A    O 0
ATOM     23  N   PHE A   9      61.033  58.542  41.177  1.00  0.00      A    N 0
ATOM     24  H   PHE A   9      61.383  58.477  40.243  1.00  0.00      A    H 0
ATOM     25  CA  PHE A   9      61.230  57.393  42.091  1.00  0.00      A    C 0
ATOM     26  CB  PHE A   9      61.874  56.252  41.227  1.00  0.00      A    C 0
ATOM     27  CG  PHE A   9      62.326  55.045  42.079  1.00  0.00      A    C 0
ATOM     28  CD1 PHE A   9      61.561  53.908  42.127  1.00  0.00      A    C 0
ATOM     29  HD1 PHE A   9      60.751  53.719  41.416  1.00  0.00      A    H 0
ATOM     30  CD2 PHE A   9      63.535  55.151  42.776  1.00  0.00      A    C 0
ATOM     31  HD2 PHE A   9      64.163  56.033  42.698  1.00  0.00      A    H 0
ATOM     32  CE1 PHE A   9      61.974  52.751  42.758  1.00  0.00      A    C 0
ATOM     33  HE1 PHE A   9      61.368  51.865  42.956  1.00  0.00      A    H 0
ATOM     34  CE2 PHE A   9      64.005  54.029  43.405  1.00  0.00      A    C 0
ATOM     35  HE2 PHE A   9      64.870  54.051  44.071  1.00  0.00      A    H 0
ATOM     36  CZ  PHE A   9      63.224  52.828  43.376  1.00  0.00      A    C 0
ATOM     37  HZ  PHE A   9      63.585  52.008  44.007  1.00  0.00      A    H 0
ATOM     38  C   PHE A   9      61.834  57.663  43.464  1.00  0.00      A    C 0
ATOM     39  O   PHE A   9      61.216  57.272  44.437  1.00  0.00      A    O 0
ATOM     40  N   TRP A  10      62.845  58.555  43.529  1.00  0.00      A    N 0
ATOM     41  H   TRP A  10      63.264  58.953  42.719  1.00  0.00      A    H 0
ATOM     42  CA  TRP A  10      63.295  58.972  44.899  1.00  0.00      A    C 0
ATOM     43  CB  TRP A  10      64.793  59.487  44.918  1.00  0.00      A    C 0
ATOM     44  CG  TRP A  10      65.036  60.614  45.859  1.00  0.00      A    C 0
ATOM     45  CD1 TRP A  10      64.871  61.865  45.531  1.00  0.00      A    C 0
ATOM     46  HD1 TRP A  10      64.482  62.170  44.557  1.00  0.00      A    H 0
ATOM     47  CD2 TRP A  10      65.605  60.586  47.101  1.00  0.00      A    C 0
ATOM     48  NE1 TRP A  10      65.301  62.707  46.438  1.00  0.00      A    N 0
ATOM     49  HE1 TRP A  10      65.478  63.686  46.344  1.00  0.00      A    H 0
ATOM     50  CE2 TRP A  10      65.764  61.948  47.445  1.00  0.00      A    C 0
ATOM     51  CE3 TRP A  10      65.767  59.605  48.051  1.00  0.00      A    C 0
ATOM     52  HE3 TRP A  10      65.361  58.634  47.788  1.00  0.00      A    H 0
ATOM     53  CZ2 TRP A  10      66.135  62.325  48.758  1.00  0.00      A    C 0
ATOM     54  HZ2 TRP A  10      66.434  63.354  48.950  1.00  0.00      A    H 0
ATOM     55  CZ3 TRP A  10      66.118  59.969  49.334  1.00  0.00      A    C 0
ATOM     56  HZ3 TRP A  10      66.000  59.259  50.149  1.00  0.00      A    H 0
ATOM     57  CH2 TRP A  10      66.309  61.315  49.688  1.00  0.00      A    C 0
ATOM     58  HH2 TRP A  10      66.436  61.570  50.749  1.00  0.00      A    H 0
ATOM     59  C   TRP A  10      62.273  59.844  45.708  1.00  0.00      A    C 0
ATOM     60  O   TRP A  10      62.254  59.646  46.875  1.00  0.00      A    O 0
ATOM     61  N   MET A  11      61.514  60.715  45.012  1.00  0.00      A    N 0
ATOM     62  H   MET A  11      61.733  60.857  44.043  1.00  0.00      A    H 0
ATOM     63  CA  MET A  11      60.379  61.469  45.587  1.00  0.00      A    C 0
ATOM     64  CB  MET A  11      59.885  62.580  44.698  1.00  0.00      A    C 0
ATOM     65  CG  MET A  11      60.817  63.799  44.834  1.00  0.00      A    C 0
ATOM     66  SD  MET A  11      60.744  64.476  46.495  1.00  0.00      A    S 0
ATOM     67  CE  MET A  11      62.245  65.369  46.372  1.00  0.00      A    C 0
ATOM     68  C   MET A  11      59.184  60.606  46.094  1.00  0.00      A    C 0
ATOM     69  O   MET A  11      58.860  60.772  47.275  1.00  0.00      A    O 0
ATOM     70  N   PHE A  12      58.686  59.836  45.126  1.00  0.00      A    N 0
ATOM     71  H   PHE A  12      58.727  60.051  44.148  1.00  0.00      A    H 0
ATOM     72  CA  PHE A  12      57.695  58.783  45.336  1.00  0.00      A    C 0
ATOM     73  CB  PHE A  12      57.243  58.098  44.064  1.00  0.00      A    C 0
ATOM     74  CG  PHE A  12      55.983  58.765  43.503  1.00  0.00      A    C 0
ATOM     75  CD1 PHE A  12      54.819  58.182  43.841  1.00  0.00      A    C 0
ATOM     76  HD1 PHE A  12      54.764  57.107  44.026  1.00  0.00      A    H 0
ATOM     77  CD2 PHE A  12      56.026  59.996  42.872  1.00  0.00      A    C 0
ATOM     78  HD2 PHE A  12      56.897  60.457  42.403  1.00  0.00      A    H 0
ATOM     79  CE1 PHE A  12      53.653  58.875  43.527  1.00  0.00      A    C 0
ATOM     80  HE1 PHE A  12      52.692  58.471  43.826  1.00  0.00      A    H 0
ATOM     81  CE2 PHE A  12      54.845  60.616  42.501  1.00  0.00      A    C 0
ATOM     82  HE2 PHE A  12      54.866  61.545  41.921  1.00  0.00      A    H 0
ATOM     83  CZ  PHE A  12      53.654  60.113  42.917  1.00  0.00      A    C 0
ATOM     84  HZ  PHE A  12      52.761  60.683  42.633  1.00  0.00      A    H 0
ATOM     85  C   PHE A  12      58.165  57.756  46.452  1.00  0.00      A    C 0
ATOM     86  O   PHE A  12      57.339  57.299  47.210  1.00  0.00      A    O 0
ATOM     87  N   GLY A  13      59.422  57.313  46.436  1.00  0.00      A    N 0
ATOM     88  H   GLY A  13      59.982  57.181  45.620  1.00  0.00      A    H 0
ATOM     89  CA  GLY A  13      60.103  56.742  47.654  1.00  0.00      A    C 0
ATOM     90  C   GLY A  13      59.964  57.511  48.932  1.00  0.00      A    C 0
ATOM     91  O   GLY A  13      59.552  56.981  49.987  1.00  0.00      A    O 0
ATOM     92  N   LEU A  14      60.332  58.699  48.838  1.00  0.00      A    N 0
ATOM     93  H   LEU A  14      60.650  59.207  48.036  1.00  0.00      A    H 0
ATOM     94  CA  LEU A  14      60.202  59.567  50.033  1.00  0.00      A    C 0
ATOM     95  CB  LEU A  14      60.777  60.993  49.848  1.00  0.00      A    C 0
ATOM     96  CG  LEU A  14      62.335  60.980  49.823  1.00  0.00      A    C 0
ATOM     97  CD1 LEU A  14      63.047  62.292  49.410  1.00  0.00      A    C 0
ATOM     98  CD2 LEU A  14      63.139  60.358  50.961  1.00  0.00      A    C 0
ATOM     99  C   LEU A  14      58.799  59.652  50.604  1.00  0.00      A    C 0
ATOM    100  O   LEU A  14      58.553  59.736  51.826  1.00  0.00      A    O 0
ATOM    101  N   PHE A  15      57.909  59.828  49.602  1.00  0.00      A    N 0
ATOM    102  H   PHE A  15      58.163  60.146  48.697  1.00  0.00      A    H 0
ATOM    103  CA  PHE A  15      56.479  59.834  49.995  1.00  0.00      A    C 0
ATOM    104  CB  PHE A  15      55.593  60.035  48.782  1.00  0.00      A    C 0
ATOM    105  CG  PHE A  15      55.828  61.296  47.897  1.00  0.00      A    C 0
ATOM    106  CD1 PHE A  15      56.195  62.525  48.492  1.00  0.00      A    C 0
ATOM    107  HD1 PHE A  15      56.067  62.616  49.572  1.00  0.00      A    H 0
ATOM    108  CD2 PHE A  15      55.674  61.259  46.490  1.00  0.00      A    C 0
ATOM    109  HD2 PHE A  15      55.595  60.291  45.992  1.00  0.00      A    H 0
ATOM    110  CE1 PHE A  15      56.488  63.624  47.672  1.00  0.00      A    C 0
ATOM    111  HE1 PHE A  15      57.020  64.462  48.117  1.00  0.00      A    H 0
ATOM    112  CE2 PHE A  15      55.717  62.456  45.750  1.00  0.00      A    C 0
ATOM    113  HE2 PHE A  15      55.353  62.602  44.741  1.00  0.00      A    H 0
ATOM    114  CZ  PHE A  15      56.261  63.610  46.295  1.00  0.00      A    C 0
ATOM    115  HZ  PHE A  15      56.294  64.530  45.705  1.00  0.00      A    H 0
ATOM    116  C   PHE A  15      56.065  58.509  50.654  1.00  0.00      A    C 0
ATOM    117  O   PHE A  15      55.787  58.608  51.826  1.00  0.00      A    O 0
ATOM    118  N   PHE A  16      56.556  57.354  50.153  1.00  0.00      A    N 0
ATOM    119  H   PHE A  16      56.966  57.295  49.238  1.00  0.00      A    H 0
ATOM    120  CA  PHE A  16      56.457  55.987  50.769  1.00  0.00      A    C 0
ATOM    121  CB  PHE A  16      56.992  54.913  49.804  1.00  0.00      A    C 0
ATOM    122  CG  PHE A  16      56.085  53.642  50.190  1.00  0.00      A    C 0
ATOM    123  CD1 PHE A  16      56.350  52.879  51.361  1.00  0.00      A    C 0
ATOM    124  HD1 PHE A  16      57.155  53.207  52.007  1.00  0.00      A    H 0
ATOM    125  CD2 PHE A  16      55.187  53.165  49.219  1.00  0.00      A    C 0
ATOM    126  HD2 PHE A  16      54.883  53.763  48.354  1.00  0.00      A    H 0
ATOM    127  CE1 PHE A  16      55.563  51.796  51.598  1.00  0.00      A    C 0
ATOM    128  HE1 PHE A  16      55.900  51.170  52.423  1.00  0.00      A    H 0
ATOM    129  CE2 PHE A  16      54.372  52.072  49.517  1.00  0.00      A    C 0
ATOM    130  HE2 PHE A  16      53.642  51.778  48.768  1.00  0.00      A    H 0
ATOM    131  CZ  PHE A  16      54.527  51.430  50.746  1.00  0.00      A    C 0
ATOM    132  HZ  PHE A  16      53.833  50.661  51.092  1.00  0.00      A    H 0
ATOM    133  C   PHE A  16      57.210  55.827  52.083  1.00  0.00      A    C 0
ATOM    134  O   PHE A  16      56.612  55.338  53.069  1.00  0.00      A    O 0
ATOM    135  N   PHE A  17      58.440  56.329  52.167  1.00  0.00      A    N 0
ATOM    136  H   PHE A  17      58.841  56.703  51.328  1.00  0.00      A    H 0
ATOM    137  CA  PHE A  17      59.273  56.386  53.412  1.00  0.00      A    C 0
ATOM    138  CB  PHE A  17      60.493  57.238  53.165  1.00  0.00      A    C 0
ATOM    139  CG  PHE A  17      61.489  57.470  54.352  1.00  0.00      A    C 0
ATOM    140  CD1 PHE A  17      61.385  58.620  55.138  1.00  0.00      A    C 0
ATOM    141  HD1 PHE A  17      60.599  59.331  54.887  1.00  0.00      A    H 0
ATOM    142  CD2 PHE A  17      62.500  56.498  54.597  1.00  0.00      A    C 0
ATOM    143  HD2 PHE A  17      62.753  55.697  53.898  1.00  0.00      A    H 0
ATOM    144  CE1 PHE A  17      62.222  58.803  56.239  1.00  0.00      A    C 0
ATOM    145  HE1 PHE A  17      61.907  59.530  56.991  1.00  0.00      A    H 0
ATOM    146  CE2 PHE A  17      63.388  56.777  55.675  1.00  0.00      A    C 0
ATOM    147  HE2 PHE A  17      64.238  56.109  55.852  1.00  0.00      A    H 0
ATOM    148  CZ  PHE A  17      63.185  57.918  56.482  1.00  0.00      A    C 0
ATOM    149  HZ  PHE A  17      63.752  58.060  57.409  1.00  0.00      A    H 0
ATOM    150  C   PHE A  17      58.435  57.074  54.525  1.00  0.00      A    C 0
ATOM    151  O   PHE A  17      58.297  56.521  55.615  1.00  0.00      A    O 0
ATOM    152  N   PHE A  18      58.134  58.418  54.386  1.00  0.00      A    N 0
ATOM    153  H   PHE A  18      58.482  58.939  53.603  1.00  0.00      A    H 0
ATOM    154  CA  PHE A  18      57.357  59.275  55.272  1.00  0.00      A    C 0
ATOM    155  CB  PHE A  18      57.362  60.718  54.785  1.00  0.00      A    C 0
ATOM    156  CG  PHE A  18      58.647  61.423  55.112  1.00  0.00      A    C 0
ATOM    157  CD1 PHE A  18      59.518  61.788  54.126  1.00  0.00      A    C 0
ATOM    158  HD1 PHE A  18      59.284  61.403  53.131  1.00  0.00      A    H 0
ATOM    159  CD2 PHE A  18      59.032  61.450  56.426  1.00  0.00      A    C 0
ATOM    160  HD2 PHE A  18      58.462  61.059  57.268  1.00  0.00      A    H 0
ATOM    161  CE1 PHE A  18      60.849  62.114  54.404  1.00  0.00      A    C 0
ATOM    162  HE1 PHE A  18      61.396  62.655  53.627  1.00  0.00      A    H 0
ATOM    163  CE2 PHE A  18      60.344  61.753  56.675  1.00  0.00      A    C 0
ATOM    164  HE2 PHE A  18      60.682  61.787  57.719  1.00  0.00      A    H 0
ATOM    165  CZ  PHE A  18      61.221  62.170  55.727  1.00  0.00      A    C 0
ATOM    166  HZ  PHE A  18      62.152  62.602  56.118  1.00  0.00      A    H 0
ATOM    167  C   PHE A  18      55.900  58.803  55.551  1.00  0.00      A    C 0
ATOM    168  O   PHE A  18      55.432  58.783  56.700  1.00  0.00      A    O 0
ATOM    169  N   TYR A  19      55.239  58.158  54.582  1.00  0.00      A    N 0
ATOM    170  H   TYR A  19      55.615  58.035  53.659  1.00  0.00      A    H 0
ATOM    171  CA  TYR A  19      53.895  57.521  54.694  1.00  0.00      A    C 0
ATOM    172  CB  TYR A  19      53.383  57.128  53.314  1.00  0.00      A    C 0
ATOM    173  CG  TYR A  19      52.026  57.836  53.073  1.00  0.00      A    C 0
ATOM    174  CD1 TYR A  19      50.817  57.346  53.628  1.00  0.00      A    C 0
ATOM    175  HD1 TYR A  19      50.794  56.437  54.218  1.00  0.00      A    H 0
ATOM    176  CD2 TYR A  19      52.013  58.988  52.336  1.00  0.00      A    C 0
ATOM    177  HD2 TYR A  19      52.899  59.276  51.762  1.00  0.00      A    H 0
ATOM    178  CE1 TYR A  19      49.646  58.125  53.512  1.00  0.00      A    C 0
ATOM    179  HE1 TYR A  19      48.803  57.699  54.060  1.00  0.00      A    H 0
ATOM    180  CE2 TYR A  19      50.842  59.778  52.259  1.00  0.00      A    C 0
ATOM    181  HE2 TYR A  19      50.874  60.698  51.669  1.00  0.00      A    H 0
ATOM    182  CZ  TYR A  19      49.634  59.390  52.842  1.00  0.00      A    C 0
ATOM    183  OH  TYR A  19      48.601  60.204  52.772  1.00  0.00      A    O 0
ATOM    184  HH  TYR A  19      47.787  59.745  53.140  1.00  0.00      A    H 0
ATOM    185  C   TYR A  19      53.971  56.392  55.669  1.00  0.00      A    C 0
ATOM    186  O   TYR A  19      53.160  56.443  56.591  1.00  0.00      A    O 0
ATOM    187  N   PHE A  20      55.005  55.534  55.610  1.00  0.00      A    N 0
ATOM    188  H   PHE A  20      55.748  55.615  54.945  1.00  0.00      A    H 0
ATOM    189  CA  PHE A  20      55.239  54.429  56.562  1.00  0.00      A    C 0
ATOM    190  CB  PHE A  20      55.951  53.153  55.981  1.00  0.00      A    C 0
ATOM    191  CG  PHE A  20      54.948  52.229  55.167  1.00  0.00      A    C 0
ATOM    192  CD1 PHE A  20      53.993  52.694  54.297  1.00  0.00      A    C 0
ATOM    193  HD1 PHE A  20      53.988  53.738  53.963  1.00  0.00      A    H 0
ATOM    194  CD2 PHE A  20      54.752  50.886  55.593  1.00  0.00      A    C 0
ATOM    195  HD2 PHE A  20      55.499  50.445  56.255  1.00  0.00      A    H 0
ATOM    196  CE1 PHE A  20      52.952  51.917  53.828  1.00  0.00      A    C 0
ATOM    197  HE1 PHE A  20      52.206  52.338  53.146  1.00  0.00      A    H 0
ATOM    198  CE2 PHE A  20      53.654  50.096  55.206  1.00  0.00      A    C 0
ATOM    199  HE2 PHE A  20      53.503  49.132  55.699  1.00  0.00      A    H 0
ATOM    200  CZ  PHE A  20      52.730  50.656  54.352  1.00  0.00      A    C 0
ATOM    201  HZ  PHE A  20      51.781  50.148  54.184  1.00  0.00      A    H 0
ATOM    202  C   PHE A  20      55.966  54.871  57.887  1.00  0.00      A    C 0
ATOM    203  O   PHE A  20      55.819  54.296  58.939  1.00  0.00      A    O 0
ATOM    204  N   PHE A  21      56.657  56.040  57.809  1.00  0.00      A    N 0
ATOM    205  H   PHE A  21      57.133  56.372  57.000  1.00  0.00      A    H 0
ATOM    206  CA  PHE A  21      57.213  56.772  58.987  1.00  0.00      A    C 0
ATOM    207  CB  PHE A  21      58.063  57.995  58.534  1.00  0.00      A    C 0
ATOM    208  CG  PHE A  21      59.252  58.457  59.430  1.00  0.00      A    C 0
ATOM    209  CD1 PHE A  21      60.450  57.850  59.190  1.00  0.00      A    C 0
ATOM    210  HD1 PHE A  21      60.639  57.169  58.348  1.00  0.00      A    H 0
ATOM    211  CD2 PHE A  21      59.030  59.311  60.447  1.00  0.00      A    C 0
ATOM    212  HD2 PHE A  21      58.053  59.784  60.548  1.00  0.00      A    H 0
ATOM    213  CE1 PHE A  21      61.469  58.195  60.063  1.00  0.00      A    C 0
ATOM    214  HE1 PHE A  21      62.385  57.625  59.926  1.00  0.00      A    H 0
ATOM    215  CE2 PHE A  21      59.989  59.550  61.344  1.00  0.00      A    C 0
ATOM    216  HE2 PHE A  21      59.849  60.334  62.092  1.00  0.00      A    H 0
ATOM    217  CZ  PHE A  21      61.231  59.020  61.151  1.00  0.00      A    C 0
ATOM    218  HZ  PHE A  21      62.071  59.300  61.789  1.00  0.00      A    H 0
ATOM    219  C   PHE A  21      55.986  57.184  59.874  1.00  0.00      A    C 0
ATOM    220  O   PHE A  21      56.097  56.991  61.079  1.00  0.00      A    O 0
ATOM    221  N   ILE A  22      54.951  57.801  59.281  1.00  0.00      A    N 0
ATOM    222  H   ILE A  22      55.002  58.251  58.385  1.00  0.00      A    H 0
ATOM    223  CA  ILE A  22      53.721  58.121  60.081  1.00  0.00      A    C 0
ATOM    224  CB  ILE A  22      52.697  59.150  59.474  1.00  0.00      A    C 0
ATOM    225  CG1 ILE A  22      52.055  58.766  58.106  1.00  0.00      A    C 0
ATOM    226  CG2 ILE A  22      53.358  60.501  59.200  1.00  0.00      A    C 0
ATOM    227  CD  ILE A  22      50.806  57.931  58.023  1.00  0.00      A    C 0
ATOM    228  C   ILE A  22      52.894  57.006  60.710  1.00  0.00      A    C 0
ATOM    229  O   ILE A  22      52.619  56.965  61.877  1.00  0.00      A    O 0
ATOM    230  N   MET A  23      52.990  55.847  59.985  1.00  0.00      A    N 0
ATOM    231  H   MET A  23      53.155  55.813  59.003  1.00  0.00      A    H 0
ATOM    232  CA  MET A  23      52.600  54.549  60.494  1.00  0.00      A    C 0
ATOM    233  CB  MET A  23      52.441  53.554  59.327  1.00  0.00      A    C 0
ATOM    234  CG  MET A  23      51.517  54.076  58.265  1.00  0.00      A    C 0
ATOM    235  SD  MET A  23      51.266  53.032  56.771  1.00  0.00      A    S 0
ATOM    236  CE  MET A  23      50.458  54.240  55.725  1.00  0.00      A    C 0
ATOM    237  C   MET A  23      53.495  53.914  61.580  1.00  0.00      A    C 0
ATOM    238  O   MET A  23      52.951  53.501  62.593  1.00  0.00      A    O 0
ATOM    239  N   GLY A  24      54.832  53.964  61.367  1.00  0.00      A    N 0
ATOM    240  H   GLY A  24      55.246  53.976  60.449  1.00  0.00      A    H 0
ATOM    241  CA  GLY A  24      55.818  53.727  62.359  1.00  0.00      A    C 0
ATOM    242  C   GLY A  24      55.592  54.479  63.680  1.00  0.00      A    C 0
ATOM    243  O   GLY A  24      56.420  54.294  64.583  1.00  0.00      A    O 0
ATOM    244  N   ALA A  25      54.840  55.612  63.625  1.00  0.00      A    N 0
ATOM    245  H   ALA A  25      54.603  56.035  62.745  1.00  0.00      A    H 0
ATOM    246  CA  ALA A  25      54.319  56.272  64.833  1.00  0.00      A    C 0
ATOM    247  CB  ALA A  25      54.067  57.719  64.601  1.00  0.00      A    C 0
ATOM    248  C   ALA A  25      53.151  55.455  65.399  1.00  0.00      A    C 0
ATOM    249  O   ALA A  25      53.144  55.128  66.570  1.00  0.00      A    O 0
ATOM    250  N   TYR A  26      52.110  55.474  64.655  1.00  0.00      A    N 0
ATOM    251  H   TYR A  26      52.213  55.675  63.686  1.00  0.00      A    H 0
ATOM    252  CA  TYR A  26      50.813  54.929  65.013  1.00  0.00      A    C 0
ATOM    253  CB  TYR A  26      50.126  54.803  63.708  1.00  0.00      A    C 0
ATOM    254  CG  TYR A  26      48.648  54.538  63.900  1.00  0.00      A    C 0
ATOM    255  CD1 TYR A  26      47.800  55.643  63.918  1.00  0.00      A    C 0
ATOM    256  HD1 TYR A  26      48.165  56.673  63.900  1.00  0.00      A    H 0
ATOM    257  CD2 TYR A  26      48.216  53.299  63.517  1.00  0.00      A    C 0
ATOM    258  HD2 TYR A  26      48.806  52.394  63.646  1.00  0.00      A    H 0
ATOM    259  CE1 TYR A  26      46.430  55.379  63.469  1.00  0.00      A    C 0
ATOM    260  HE1 TYR A  26      45.719  56.205  63.474  1.00  0.00      A    H 0
ATOM    261  CE2 TYR A  26      46.907  53.119  63.033  1.00  0.00      A    C 0
ATOM    262  HE2 TYR A  26      46.540  52.096  62.932  1.00  0.00      A    H 0
ATOM    263  CZ  TYR A  26      46.018  54.142  63.095  1.00  0.00      A    C 0
ATOM    264  OH  TYR A  26      44.843  54.011  62.458  1.00  0.00      A    O 0
ATOM    265  HH  TYR A  26      44.789  53.109  62.047  1.00  0.00      A    H 0
ATOM    266  C   TYR A  26      50.910  53.659  65.913  1.00  0.00      A    C 0
ATOM    267  O   TYR A  26      50.611  53.667  67.108  1.00  0.00      A    O 0
ATOM    268  N   PHE A  27      51.532  52.695  65.313  1.00  0.00      A    N 0
ATOM    269  H   PHE A  27      52.053  52.749  64.453  1.00  0.00      A    H 0
ATOM    270  CA  PHE A  27      51.481  51.352  65.938  1.00  0.00      A    C 0
ATOM    271  CB  PHE A  27      51.696  50.147  64.962  1.00  0.00      A    C 0
ATOM    272  CG  PHE A  27      50.549  49.968  63.976  1.00  0.00      A    C 0
ATOM    273  CD1 PHE A  27      50.497  50.465  62.650  1.00  0.00      A    C 0
ATOM    274  HD1 PHE A  27      51.396  50.725  62.097  1.00  0.00      A    H 0
ATOM    275  CD2 PHE A  27      49.392  49.338  64.415  1.00  0.00      A    C 0
ATOM    276  HD2 PHE A  27      49.428  48.950  65.427  1.00  0.00      A    H 0
ATOM    277  CE1 PHE A  27      49.349  50.344  61.952  1.00  0.00      A    C 0
ATOM    278  HE1 PHE A  27      49.291  50.760  60.949  1.00  0.00      A    H 0
ATOM    279  CE2 PHE A  27      48.257  49.177  63.658  1.00  0.00      A    C 0
ATOM    280  HE2 PHE A  27      47.327  48.800  64.095  1.00  0.00      A    H 0
ATOM    281  CZ  PHE A  27      48.228  49.759  62.399  1.00  0.00      A    C 0
ATOM    282  HZ  PHE A  27      47.260  49.913  61.919  1.00  0.00      A    H 0
ATOM    283  C   PHE A  27      52.294  51.311  67.307  1.00  0.00      A    C 0
ATOM    284  O   PHE A  27      51.727  50.703  68.256  1.00  0.00      A    O 0
ATOM    285  N   PRO A  28      53.424  51.937  67.498  1.00  0.00      A    N 0
ATOM    286  CA  PRO A  28      54.020  52.386  68.815  1.00  0.00      A    C 0
ATOM    287  CB  PRO A  28      55.336  53.052  68.422  1.00  0.00      A    C 0
ATOM    288  CG  PRO A  28      55.719  52.444  67.075  1.00  0.00      A    C 0
ATOM    289  CD  PRO A  28      54.432  51.999  66.399  1.00  0.00      A    C 0
ATOM    290  C   PRO A  28      53.228  53.304  69.779  1.00  0.00      A    C 0
ATOM    291  O   PRO A  28      53.170  53.106  71.017  1.00  0.00      A    O 0
ATOM    292  N   PHE A  29      52.398  54.102  69.197  1.00  0.00      A    N 0
ATOM    293  H   PHE A  29      52.326  54.135  68.206  1.00  0.00      A    H 0
ATOM    294  CA  PHE A  29      51.606  55.183  69.895  1.00  0.00      A    C 0
ATOM    295  CB  PHE A  29      51.122  56.262  68.878  1.00  0.00      A    C 0
ATOM    296  CG  PHE A  29      51.747  57.564  69.096  1.00  0.00      A    C 0
ATOM    297  CD1 PHE A  29      50.988  58.637  69.415  1.00  0.00      A    C 0
ATOM    298  HD1 PHE A  29      49.902  58.545  69.435  1.00  0.00      A    H 0
ATOM    299  CD2 PHE A  29      53.016  57.752  68.640  1.00  0.00      A    C 0
ATOM    300  HD2 PHE A  29      53.644  56.899  68.367  1.00  0.00      A    H 0
ATOM    301  CE1 PHE A  29      51.452  59.974  69.274  1.00  0.00      A    C 0
ATOM    302  HE1 PHE A  29      50.893  60.769  69.758  1.00  0.00      A    H 0
ATOM    303  CE2 PHE A  29      53.460  59.075  68.460  1.00  0.00      A    C 0
ATOM    304  HE2 PHE A  29      54.380  59.216  67.900  1.00  0.00      A    H 0
ATOM    305  CZ  PHE A  29      52.667  60.195  68.767  1.00  0.00      A    C 0
ATOM    306  HZ  PHE A  29      52.789  61.124  68.215  1.00  0.00      A    H 0
ATOM    307  C   PHE A  29      50.387  54.640  70.703  1.00  0.00      A    C 0
ATOM    308  O   PHE A  29      49.978  55.333  71.648  1.00  0.00      A    O 0
ATOM    309  N   PHE A  30      50.019  53.381  70.449  1.00  0.00      A    N 0
ATOM    310  H   PHE A  30      50.664  52.823  69.916  1.00  0.00      A    H 0
ATOM    311  CA  PHE A  30      48.826  52.732  71.030  1.00  0.00      A    C 0
ATOM    312  CB  PHE A  30      48.326  51.485  70.267  1.00  0.00      A    C 0
ATOM    313  CG  PHE A  30      47.768  51.903  68.912  1.00  0.00      A    C 0
ATOM    314  CD1 PHE A  30      48.408  51.486  67.734  1.00  0.00      A    C 0
ATOM    315  HD1 PHE A  30      49.459  51.227  67.806  1.00  0.00      A    H 0
ATOM    316  CD2 PHE A  30      46.649  52.691  68.915  1.00  0.00      A    C 0
ATOM    317  HD2 PHE A  30      46.088  53.056  69.773  1.00  0.00      A    H 0
ATOM    318  CE1 PHE A  30      47.932  51.916  66.517  1.00  0.00      A    C 0
ATOM    319  HE1 PHE A  30      48.134  51.395  65.590  1.00  0.00      A    H 0
ATOM    320  CE2 PHE A  30      46.177  53.193  67.736  1.00  0.00      A    C 0
ATOM    321  HE2 PHE A  30      45.328  53.874  67.678  1.00  0.00      A    H 0
ATOM    322  CZ  PHE A  30      46.811  52.825  66.536  1.00  0.00      A    C 0
ATOM    323  HZ  PHE A  30      46.481  53.380  65.663  1.00  0.00      A    H 0
ATOM    324  C   PHE A  30      48.882  52.330  72.513  1.00  0.00      A    C 0
ATOM    325  O   PHE A  30      47.842  52.200  73.144  1.00  0.00      A    O 0
ATOM    326  N   PRO A  31      50.090  52.088  72.991  1.00  0.00      A    N 0
ATOM    327  CA  PRO A  31      50.290  52.183  74.476  1.00  0.00      A    C 0
ATOM    328  CB  PRO A  31      51.439  51.270  74.897  1.00  0.00      A    C 0
ATOM    329  CG  PRO A  31      51.569  50.303  73.745  1.00  0.00      A    C 0
ATOM    330  CD  PRO A  31      51.015  51.014  72.450  1.00  0.00      A    C 0
ATOM    331  C   PRO A  31      50.627  53.584  74.876  1.00  0.00      A    C 0
ATOM    332  O   PRO A  31      51.139  54.382  74.071  1.00  0.00      A    O 0
ATOM    333  N   ILE A  32      50.361  53.888  76.131  1.00  0.00      A    N 0
ATOM    334  H   ILE A  32      50.262  53.166  76.816  1.00  0.00      A    H 0
ATOM    335  CA  ILE A  32      50.506  55.225  76.666  1.00  0.00      A    C 0
ATOM    336  CB  ILE A  32      52.037  55.712  76.646  1.00  0.00      A    C 0
ATOM    337  CG1 ILE A  32      52.934  54.664  77.375  1.00  0.00      A    C 0
ATOM    338  CG2 ILE A  32      52.309  57.203  77.234  1.00  0.00      A    C 0
ATOM    339  CD  ILE A  32      54.135  54.232  76.589  1.00  0.00      A    C 0
ATOM    340  C   ILE A  32      49.557  56.200  76.010  1.00  0.00      A    C 0
ATOM    341  O   ILE A  32      48.304  56.119  76.273  1.00  0.00      A    O 0
ATOM    342  N   TRP A  33      49.970  56.830  74.962  1.00  0.00      A    N 0
ATOM    343  H   TRP A  33      50.718  56.453  74.422  1.00  0.00      A    H 0
ATOM    344  CA  TRP A  33      49.297  57.984  74.376  1.00  0.00      A    C 0
ATOM    345  CB  TRP A  33      50.323  58.503  73.352  1.00  0.00      A    C 0
ATOM    346  CG  TRP A  33      49.993  60.009  72.999  1.00  0.00      A    C 0
ATOM    347  CD1 TRP A  33      50.561  61.114  73.535  1.00  0.00      A    C 0
ATOM    348  HD1 TRP A  33      51.472  61.169  74.129  1.00  0.00      A    H 0
ATOM    349  CD2 TRP A  33      49.099  60.446  72.019  1.00  0.00      A    C 0
ATOM    350  NE1 TRP A  33      50.175  62.192  72.856  1.00  0.00      A    N 0
ATOM    351  HE1 TRP A  33      50.410  63.145  73.052  1.00  0.00      A    H 0
ATOM    352  CE2 TRP A  33      49.227  61.845  72.002  1.00  0.00      A    C 0
ATOM    353  CE3 TRP A  33      48.308  59.899  71.048  1.00  0.00      A    C 0
ATOM    354  HE3 TRP A  33      48.480  58.871  70.738  1.00  0.00      A    H 0
ATOM    355  CZ2 TRP A  33      48.495  62.603  71.119  1.00  0.00      A    C 0
ATOM    356  HZ2 TRP A  33      48.728  63.663  71.221  1.00  0.00      A    H 0
ATOM    357  CZ3 TRP A  33      47.529  60.745  70.243  1.00  0.00      A    C 0
ATOM    358  HZ3 TRP A  33      47.088  60.344  69.333  1.00  0.00      A    H 0
ATOM    359  CH2 TRP A  33      47.607  62.150  70.257  1.00  0.00      A    C 0
ATOM    360  HH2 TRP A  33      47.265  62.724  69.394  1.00  0.00      A    H 0
ATOM    361  C   TRP A  33      47.833  57.738  73.837  1.00  0.00      A    C 0
ATOM    362  O   TRP A  33      46.829  57.963  74.467  1.00  0.00      A    O 0
ATOM    363  N   LEU A  34      47.787  56.848  72.816  1.00  0.00      A    N 0
ATOM    364  H   LEU A  34      48.641  56.380  72.587  1.00  0.00      A    H 0
ATOM    365  CA  LEU A  34      46.564  56.194  72.336  1.00  0.00      A    C 0
ATOM    366  CB  LEU A  34      46.840  55.845  70.892  1.00  0.00      A    C 0
ATOM    367  CG  LEU A  34      46.814  57.102  69.992  1.00  0.00      A    C 0
ATOM    368  CD1 LEU A  34      47.413  56.765  68.622  1.00  0.00      A    C 0
ATOM    369  CD2 LEU A  34      45.363  57.528  69.731  1.00  0.00      A    C 0
ATOM    370  C   LEU A  34      46.000  55.002  73.214  1.00  0.00      A    C 0
ATOM    371  O   LEU A  34      45.752  53.919  72.752  1.00  0.00      A    O 0
ATOM    372  N   HIS A  35      46.044  55.227  74.527  1.00  0.00      A    N 0
ATOM    373  H   HIS A  35      46.488  56.100  74.732  1.00  0.00      A    H 0
ATOM    374  CA  HIS A  35      45.637  54.449  75.649  1.00  0.00      A    C 0
ATOM    375  CB  HIS A  35      46.737  53.385  75.896  1.00  0.00      A    C 0
ATOM    376  CG  HIS A  35      46.273  51.983  76.188  1.00  0.00      A    C 0
ATOM    377  ND1 HIS A  35      46.842  51.116  76.947  1.00  0.00      A    N 0
ATOM    378  CD2 HIS A  35      45.314  51.369  75.543  1.00  0.00      A    C 0
ATOM    379  CE1 HIS A  35      46.177  49.967  76.955  1.00  0.00      A    C 0
ATOM    380  NE2 HIS A  35      45.251  50.112  76.015  1.00  0.00      A    N 0
ATOM    381  HE2 HIS A  35      44.619  49.409  75.717  1.00  0.00      A    H 0
ATOM    382  C   HIS A  35      45.185  55.138  76.945  1.00  0.00      A    C 0
ATOM    383  O   HIS A  35      43.994  55.166  77.294  1.00  0.00      A    O 0
ATOM    384  N   ASP A  36      46.070  55.796  77.630  1.00  0.00      A    N 0
ATOM    385  H   ASP A  36      47.016  55.617  77.361  1.00  0.00      A    H 0
ATOM    386  CA  ASP A  36      45.778  56.393  78.977  1.00  0.00      A    C 0
ATOM    387  CB  ASP A  36      46.919  55.997  79.922  1.00  0.00      A    C 0
ATOM    388  CG  ASP A  36      46.924  54.520  80.239  1.00  0.00      A    C 0
ATOM    389  OD1 ASP A  36      46.065  54.100  81.007  1.00  0.00      A    O 0
ATOM    390  OD2 ASP A  36      47.730  53.833  79.568  1.00  0.00      A    O 0
ATOM    391  C   ASP A  36      45.690  57.937  78.829  1.00  0.00      A    C 0
ATOM    392  O   ASP A  36      45.311  58.612  79.724  1.00  0.00      A    O 0
ATOM    393  N   ILE A  37      46.397  58.548  77.847  1.00  0.00      A    N 0
ATOM    394  H   ILE A  37      47.174  58.019  77.521  1.00  0.00      A    H 0
ATOM    395  CA  ILE A  37      46.455  59.979  77.470  1.00  0.00      A    C 0
ATOM    396  CB  ILE A  37      47.735  60.285  76.599  1.00  0.00      A    C 0
ATOM    397  CG1 ILE A  37      49.054  59.769  77.315  1.00  0.00      A    C 0
ATOM    398  CG2 ILE A  37      47.881  61.733  76.150  1.00  0.00      A    C 0
ATOM    399  CD  ILE A  37      49.499  60.426  78.657  1.00  0.00      A    C 0
ATOM    400  C   ILE A  37      45.096  60.180  76.775  1.00  0.00      A    C 0
ATOM    401  O   ILE A  37      44.191  60.747  77.432  1.00  0.00      A    O 0
ATOM    402  N   ASN A  38      44.911  59.565  75.637  1.00  0.00      A    N 0
ATOM    403  H   ASN A  38      45.617  59.025  75.173  1.00  0.00      A    H 0
ATOM    404  CA  ASN A  38      43.700  59.564  74.796  1.00  0.00      A    C 0
ATOM    405  CB  ASN A  38      44.060  59.939  73.427  1.00  0.00      A    C 0
ATOM    406  CG  ASN A  38      44.576  61.373  73.363  1.00  0.00      A    C 0
ATOM    407  OD1 ASN A  38      43.786  62.264  73.758  1.00  0.00      A    O 0
ATOM    408  ND2 ASN A  38      45.796  61.668  72.964  1.00  0.00      A    N 0
ATOM    409 1HD2 ASN A  38      46.504  60.958  72.855  1.00  0.00      A    H 0
ATOM    410 2HD2 ASN A  38      46.045  62.622  72.809  1.00  0.00      A    H 0
ATOM    411  C   ASN A  38      43.174  58.129  74.841  1.00  0.00      A    C 0
ATOM    412  O   ASN A  38      43.965  57.227  74.437  1.00  0.00      A    O 0
ATOM    413  N   HIS A  39      41.900  57.992  75.316  1.00  0.00      A    N 0
ATOM    414  H   HIS A  39      41.262  58.763  75.232  1.00  0.00      A    H 0
ATOM    415  CA  HIS A  39      41.365  56.740  75.825  1.00  0.00      A    C 0
ATOM    416  CB  HIS A  39      40.534  57.071  77.089  1.00  0.00      A    C 0
ATOM    417  CG  HIS A  39      41.574  57.544  78.137  1.00  0.00      A    C 0
ATOM    418  ND1 HIS A  39      41.549  58.764  78.659  1.00  0.00      A    N 0
ATOM    419  CD2 HIS A  39      42.237  56.770  79.012  1.00  0.00      A    C 0
ATOM    420  CE1 HIS A  39      42.268  58.726  79.789  1.00  0.00      A    C 0
ATOM    421  NE2 HIS A  39      42.669  57.506  80.042  1.00  0.00      A    N 0
ATOM    422  HE2 HIS A  39      43.458  57.246  80.608  1.00  0.00      A    H 0
ATOM    423  C   HIS A  39      40.605  55.863  74.815  1.00  0.00      A    C 0
ATOM    424  O   HIS A  39      39.362  55.924  74.753  1.00  0.00      A    O 0
ATOM    425  N   ILE A  40      41.426  55.205  74.062  1.00  0.00      A    N 0
ATOM    426  H   ILE A  40      42.397  55.446  73.989  1.00  0.00      A    H 0
ATOM    427  CA  ILE A  40      40.999  54.121  73.143  1.00  0.00      A    C 0
ATOM    428  CB  ILE A  40      41.225  54.633  71.752  1.00  0.00      A    C 0
ATOM    429  CG1 ILE A  40      42.613  55.187  71.432  1.00  0.00      A    C 0
ATOM    430  CG2 ILE A  40      40.058  55.548  71.452  1.00  0.00      A    C 0
ATOM    431  CD  ILE A  40      43.225  54.426  70.266  1.00  0.00      A    C 0
ATOM    432  C   ILE A  40      41.741  52.802  73.384  1.00  0.00      A    C 0
ATOM    433  O   ILE A  40      42.966  52.708  73.387  1.00  0.00      A    O 0
ATOM    434  N   SER A  41      40.925  51.854  73.827  1.00  0.00      A    N 0
ATOM    435  H   SER A  41      39.934  51.796  73.715  1.00  0.00      A    H 0
ATOM    436  CA  SER A  41      41.494  50.605  74.278  1.00  0.00      A    C 0
ATOM    437  CB  SER A  41      41.643  50.726  75.793  1.00  0.00      A    C 0
ATOM    438  OG  SER A  41      42.280  49.494  76.243  1.00  0.00      A    O 0
ATOM    439  HG  SER A  41      42.428  49.508  77.230  1.00  0.00      A    H 0
ATOM    440  C   SER A  41      40.469  49.470  73.891  1.00  0.00      A    C 0
ATOM    441  O   SER A  41      39.376  49.798  73.538  1.00  0.00      A    O 0
ATOM    442  N   LYS A  42      41.022  48.326  73.509  1.00  0.00      A    N 0
ATOM    443  H   LYS A  42      41.982  48.318  73.223  1.00  0.00      A    H 0
ATOM    444  CA  LYS A  42      40.263  47.060  73.251  1.00  0.00      A    C 0
ATOM    445  CB  LYS A  42      39.943  46.366  74.590  1.00  0.00      A    C 0
ATOM    446  CG  LYS A  42      41.225  45.647  75.022  1.00  0.00      A    C 0
ATOM    447  CD  LYS A  42      41.291  46.091  76.498  1.00  0.00      A    C 0
ATOM    448  CE  LYS A  42      42.440  45.358  77.233  1.00  0.00      A    C 0
ATOM    449  NZ  LYS A  42      42.441  45.932  78.576  1.00  0.00      A    N 0
ATOM    450  HZ1 LYS A  42      43.371  45.952  78.950  1.00  0.00      A    H 0
ATOM    451  HZ2 LYS A  42      42.091  46.874  78.601  1.00  0.00      A    H 0
ATOM    452  HZ3 LYS A  42      41.820  45.398  79.143  1.00  0.00      A    H 0
ATOM    453  C   LYS A  42      39.207  47.278  72.171  1.00  0.00      A    C 0
ATOM    454  O   LYS A  42      39.548  47.577  71.025  1.00  0.00      A    O 0
ATOM    455  N   SER A  43      37.973  47.122  72.566  1.00  0.00      A    N 0
ATOM    456  H   SER A  43      37.732  46.663  73.415  1.00  0.00      A    H 0
ATOM    457  CA  SER A  43      36.794  47.415  71.695  1.00  0.00      A    C 0
ATOM    458  CB  SER A  43      35.558  47.050  72.497  1.00  0.00      A    C 0
ATOM    459  OG  SER A  43      35.400  45.780  73.181  1.00  0.00      A    O 0
ATOM    460  HG  SER A  43      35.703  45.948  74.121  1.00  0.00      A    H 0
ATOM    461  C   SER A  43      36.782  48.803  71.110  1.00  0.00      A    C 0
ATOM    462  O   SER A  43      36.417  48.925  69.972  1.00  0.00      A    O 0
ATOM    463  N   ASP A  44      37.033  49.894  71.812  1.00  0.00      A    N 0
ATOM    464  H   ASP A  44      36.984  49.879  72.804  1.00  0.00      A    H 0
ATOM    465  CA  ASP A  44      37.382  51.185  71.224  1.00  0.00      A    C 0
ATOM    466  CB  ASP A  44      37.870  52.288  72.242  1.00  0.00      A    C 0
ATOM    467  CG  ASP A  44      36.981  52.582  73.468  1.00  0.00      A    C 0
ATOM    468  OD1 ASP A  44      36.196  53.529  73.340  1.00  0.00      A    O 0
ATOM    469  OD2 ASP A  44      37.053  52.062  74.634  1.00  0.00      A    O 0
ATOM    470  C   ASP A  44      38.445  51.193  70.126  1.00  0.00      A    C 0
ATOM    471  O   ASP A  44      38.114  51.611  69.058  1.00  0.00      A    O 0
ATOM    472  N   THR A  45      39.606  50.500  70.150  1.00  0.00      A    N 0
ATOM    473  H   THR A  45      39.765  49.824  70.879  1.00  0.00      A    H 0
ATOM    474  CA  THR A  45      40.626  50.567  69.160  1.00  0.00      A    C 0
ATOM    475  CB  THR A  45      41.843  49.793  69.616  1.00  0.00      A    C 0
ATOM    476  OG1 THR A  45      42.034  49.864  71.021  1.00  0.00      A    O 0
ATOM    477  HG1 THR A  45      42.931  50.285  71.143  1.00  0.00      A    H 0
ATOM    478  CG2 THR A  45      43.090  50.394  68.966  1.00  0.00      A    C 0
ATOM    479  C   THR A  45      40.060  50.009  67.787  1.00  0.00      A    C 0
ATOM    480  O   THR A  45      40.202  50.612  66.694  1.00  0.00      A    O 0
ATOM    481  N   GLY A  46      39.398  48.855  67.934  1.00  0.00      A    N 0
ATOM    482  H   GLY A  46      39.439  48.505  68.865  1.00  0.00      A    H 0
ATOM    483  CA  GLY A  46      38.525  48.208  66.909  1.00  0.00      A    C 0
ATOM    484  C   GLY A  46      37.512  49.127  66.275  1.00  0.00      A    C 0
ATOM    485  O   GLY A  46      37.404  49.170  65.065  1.00  0.00      A    O 0
ATOM    486  N   ILE A  47      36.710  49.722  67.200  1.00  0.00      A    N 0
ATOM    487  H   ILE A  47      36.628  49.402  68.152  1.00  0.00      A    H 0
ATOM    488  CA  ILE A  47      35.605  50.577  66.720  1.00  0.00      A    C 0
ATOM    489  CB  ILE A  47      34.554  50.862  67.798  1.00  0.00      A    C 0
ATOM    490  CG1 ILE A  47      33.314  51.048  66.912  1.00  0.00      A    C 0
ATOM    491  CG2 ILE A  47      34.854  52.101  68.624  1.00  0.00      A    C 0
ATOM    492  CD  ILE A  47      32.136  50.182  67.229  1.00  0.00      A    C 0
ATOM    493  C   ILE A  47      36.105  51.827  65.951  1.00  0.00      A    C 0
ATOM    494  O   ILE A  47      35.783  51.912  64.793  1.00  0.00      A    O 0
ATOM    495  N   ILE A  48      37.253  52.412  66.374  1.00  0.00      A    N 0
ATOM    496  H   ILE A  48      37.579  52.240  67.305  1.00  0.00      A    H 0
ATOM    497  CA  ILE A  48      37.804  53.535  65.569  1.00  0.00      A    C 0
ATOM    498  CB  ILE A  48      38.732  54.501  66.323  1.00  0.00      A    C 0
ATOM    499  CG1 ILE A  48      39.847  53.830  67.207  1.00  0.00      A    C 0
ATOM    500  CG2 ILE A  48      37.889  55.488  67.036  1.00  0.00      A    C 0
ATOM    501  CD  ILE A  48      41.250  54.494  67.133  1.00  0.00      A    C 0
ATOM    502  C   ILE A  48      38.470  53.126  64.230  1.00  0.00      A    C 0
ATOM    503  O   ILE A  48      38.240  53.778  63.282  1.00  0.00      A    O 0
ATOM    504  N   PHE A  49      39.238  52.059  64.422  1.00  0.00      A    N 0
ATOM    505  H   PHE A  49      39.221  51.572  65.299  1.00  0.00      A    H 0
ATOM    506  CA  PHE A  49      39.890  51.324  63.334  1.00  0.00      A    C 0
ATOM    507  CB  PHE A  49      40.598  50.101  63.862  1.00  0.00      A    C 0
ATOM    508  CG  PHE A  49      41.885  49.740  63.163  1.00  0.00      A    C 0
ATOM    509  CD1 PHE A  49      42.956  50.234  63.800  1.00  0.00      A    C 0
ATOM    510  HD1 PHE A  49      42.849  51.069  64.485  1.00  0.00      A    H 0
ATOM    511  CD2 PHE A  49      42.062  48.568  62.407  1.00  0.00      A    C 0
ATOM    512  HD2 PHE A  49      41.299  48.303  61.687  1.00  0.00      A    H 0
ATOM    513  CE1 PHE A  49      44.183  49.653  63.649  1.00  0.00      A    C 0
ATOM    514  HE1 PHE A  49      45.091  50.113  64.029  1.00  0.00      A    H 0
ATOM    515  CE2 PHE A  49      43.307  47.909  62.278  1.00  0.00      A    C 0
ATOM    516  HE2 PHE A  49      43.405  47.142  61.520  1.00  0.00      A    H 0
ATOM    517  CZ  PHE A  49      44.368  48.502  62.902  1.00  0.00      A    C 0
ATOM    518  HZ  PHE A  49      45.348  48.023  62.922  1.00  0.00      A    H 0
ATOM    519  C   PHE A  49      38.887  50.974  62.231  1.00  0.00      A    C 0
ATOM    520  O   PHE A  49      39.214  50.988  61.005  1.00  0.00      A    O 0
ATOM    521  N   ALA A  50      37.668  50.447  62.608  1.00  0.00      A    N 0
ATOM    522  H   ALA A  50      37.451  50.174  63.551  1.00  0.00      A    H 0
ATOM    523  CA  ALA A  50      36.505  50.238  61.703  1.00  0.00      A    C 0
ATOM    524  CB  ALA A  50      35.241  49.839  62.457  1.00  0.00      A    C 0
ATOM    525  C   ALA A  50      36.100  51.470  60.829  1.00  0.00      A    C 0
ATOM    526  O   ALA A  50      35.964  51.389  59.593  1.00  0.00      A    O 0
ATOM    527  N   ALA A  51      35.984  52.625  61.495  1.00  0.00      A    N 0
ATOM    528  H   ALA A  51      36.012  52.638  62.494  1.00  0.00      A    H 0
ATOM    529  CA  ALA A  51      35.735  53.983  60.995  1.00  0.00      A    C 0
ATOM    530  CB  ALA A  51      35.554  54.967  62.197  1.00  0.00      A    C 0
ATOM    531  C   ALA A  51      36.755  54.560  59.949  1.00  0.00      A    C 0
ATOM    532  O   ALA A  51      36.268  54.934  58.904  1.00  0.00      A    O 0
ATOM    533  N   ILE A  52      38.056  54.362  60.255  1.00  0.00      A    N 0
ATOM    534  H   ILE A  52      38.342  54.075  61.170  1.00  0.00      A    H 0
ATOM    535  CA  ILE A  52      39.270  54.745  59.462  1.00  0.00      A    C 0
ATOM    536  CB  ILE A  52      40.522  54.527  60.260  1.00  0.00      A    C 0
ATOM    537  CG1 ILE A  52      40.653  55.313  61.563  1.00  0.00      A    C 0
ATOM    538  CG2 ILE A  52      41.826  54.707  59.472  1.00  0.00      A    C 0
ATOM    539  CD  ILE A  52      41.379  54.562  62.676  1.00  0.00      A    C 0
ATOM    540  C   ILE A  52      39.093  54.014  58.128  1.00  0.00      A    C 0
ATOM    541  O   ILE A  52      39.072  54.776  57.143  1.00  0.00      A    O 0
ATOM    542  N   SER A  53      39.198  52.699  58.168  1.00  0.00      A    N 0
ATOM    543  H   SER A  53      39.754  52.281  58.893  1.00  0.00      A    H 0
ATOM    544  CA  SER A  53      38.774  51.849  57.002  1.00  0.00      A    C 0
ATOM    545  CB  SER A  53      38.729  50.378  57.350  1.00  0.00      A    C 0
ATOM    546  OG  SER A  53      38.078  49.861  58.567  1.00  0.00      A    O 0
ATOM    547  HG  SER A  53      38.637  50.158  59.339  1.00  0.00      A    H 0
ATOM    548  C   SER A  53      37.484  52.265  56.239  1.00  0.00      A    C 0
ATOM    549  O   SER A  53      37.533  52.453  55.001  1.00  0.00      A    O 0
ATOM    550  N   LEU A  54      36.413  52.488  56.999  1.00  0.00      A    N 0
ATOM    551  H   LEU A  54      36.244  52.240  57.961  1.00  0.00      A    H 0
ATOM    552  CA  LEU A  54      35.142  52.818  56.309  1.00  0.00      A    C 0
ATOM    553  CB  LEU A  54      34.099  52.923  57.413  1.00  0.00      A    C 0
ATOM    554  CG  LEU A  54      32.647  53.191  56.878  1.00  0.00      A    C 0
ATOM    555  CD1 LEU A  54      32.046  52.042  56.014  1.00  0.00      A    C 0
ATOM    556  CD2 LEU A  54      31.711  53.725  57.876  1.00  0.00      A    C 0
ATOM    557  C   LEU A  54      35.146  54.101  55.527  1.00  0.00      A    C 0
ATOM    558  O   LEU A  54      34.698  54.155  54.392  1.00  0.00      A    O 0
ATOM    559  N   PHE A  55      35.855  55.109  56.044  1.00  0.00      A    N 0
ATOM    560  H   PHE A  55      36.119  55.163  56.998  1.00  0.00      A    H 0
ATOM    561  CA  PHE A  55      36.019  56.409  55.309  1.00  0.00      A    C 0
ATOM    562  CB  PHE A  55      36.693  57.513  56.123  1.00  0.00      A    C 0
ATOM    563  CG  PHE A  55      36.619  58.937  55.608  1.00  0.00      A    C 0
ATOM    564  CD1 PHE A  55      35.870  59.882  56.301  1.00  0.00      A    C 0
ATOM    565  HD1 PHE A  55      35.331  59.607  57.209  1.00  0.00      A    H 0
ATOM    566  CD2 PHE A  55      37.161  59.234  54.409  1.00  0.00      A    C 0
ATOM    567  HD2 PHE A  55      37.859  58.552  53.920  1.00  0.00      A    H 0
ATOM    568  CE1 PHE A  55      35.648  61.149  55.703  1.00  0.00      A    C 0
ATOM    569  HE1 PHE A  55      34.962  61.813  56.224  1.00  0.00      A    H 0
ATOM    570  CE2 PHE A  55      37.142  60.593  53.876  1.00  0.00      A    C 0
ATOM    571  HE2 PHE A  55      37.718  60.913  53.016  1.00  0.00      A    H 0
ATOM    572  CZ  PHE A  55      36.323  61.518  54.470  1.00  0.00      A    C 0
ATOM    573  HZ  PHE A  55      36.319  62.540  54.077  1.00  0.00      A    H 0
ATOM    574  C   PHE A  55      36.802  56.253  54.010  1.00  0.00      A    C 0
ATOM    575  O   PHE A  55      36.341  56.559  52.957  1.00  0.00      A    O 0
ATOM    576  N   SER A  56      37.917  55.538  54.115  1.00  0.00      A    N 0
ATOM    577  H   SER A  56      38.223  55.009  54.908  1.00  0.00      A    H 0
ATOM    578  CA  SER A  56      38.783  55.174  52.972  1.00  0.00      A    C 0
ATOM    579  CB  SER A  56      39.903  54.271  53.463  1.00  0.00      A    C 0
ATOM    580  OG  SER A  56      41.046  54.433  52.589  1.00  0.00      A    O 0
ATOM    581  HG  SER A  56      40.843  53.867  51.790  1.00  0.00      A    H 0
ATOM    582  C   SER A  56      38.022  54.407  51.938  1.00  0.00      A    C 0
ATOM    583  O   SER A  56      37.842  54.918  50.804  1.00  0.00      A    O 0
ATOM    584  N   LEU A  57      37.283  53.384  52.353  1.00  0.00      A    N 0
ATOM    585  H   LEU A  57      37.303  53.053  53.294  1.00  0.00      A    H 0
ATOM    586  CA  LEU A  57      36.578  52.474  51.403  1.00  0.00      A    C 0
ATOM    587  CB  LEU A  57      35.791  51.499  52.208  1.00  0.00      A    C 0
ATOM    588  CG  LEU A  57      34.753  50.656  51.531  1.00  0.00      A    C 0
ATOM    589  CD1 LEU A  57      35.407  49.703  50.541  1.00  0.00      A    C 0
ATOM    590  CD2 LEU A  57      33.995  49.863  52.610  1.00  0.00      A    C 0
ATOM    591  C   LEU A  57      35.637  53.334  50.591  1.00  0.00      A    C 0
ATOM    592  O   LEU A  57      35.857  53.531  49.430  1.00  0.00      A    O 0
ATOM    593  N   LEU A  58      34.845  54.094  51.289  1.00  0.00      A    N 0
ATOM    594  H   LEU A  58      34.741  54.014  52.284  1.00  0.00      A    H 0
ATOM    595  CA  LEU A  58      33.886  55.103  50.792  1.00  0.00      A    C 0
ATOM    596  CB  LEU A  58      32.956  55.601  51.902  1.00  0.00      A    C 0
ATOM    597  CG  LEU A  58      31.831  54.575  52.093  1.00  0.00      A    C 0
ATOM    598  CD1 LEU A  58      31.237  54.861  53.435  1.00  0.00      A    C 0
ATOM    599  CD2 LEU A  58      30.693  54.618  51.120  1.00  0.00      A    C 0
ATOM    600  C   LEU A  58      34.429  56.306  49.995  1.00  0.00      A    C 0
ATOM    601  O   LEU A  58      33.779  56.595  48.955  1.00  0.00      A    O 0
ATOM    602  N   PHE A  59      35.503  56.945  50.437  1.00  0.00      A    N 0
ATOM    603  H   PHE A  59      36.078  56.651  51.208  1.00  0.00      A    H 0
ATOM    604  CA  PHE A  59      36.073  58.091  49.671  1.00  0.00      A    C 0
ATOM    605  CB  PHE A  59      37.187  58.771  50.371  1.00  0.00      A    C 0
ATOM    606  CG  PHE A  59      37.311  60.249  50.002  1.00  0.00      A    C 0
ATOM    607  CD1 PHE A  59      38.317  60.589  49.094  1.00  0.00      A    C 0
ATOM    608  HD1 PHE A  59      39.208  59.969  49.059  1.00  0.00      A    H 0
ATOM    609  CD2 PHE A  59      36.338  61.163  50.368  1.00  0.00      A    C 0
ATOM    610  HD2 PHE A  59      35.645  60.900  51.168  1.00  0.00      A    H 0
ATOM    611  CE1 PHE A  59      38.173  61.749  48.369  1.00  0.00      A    C 0
ATOM    612  HE1 PHE A  59      38.856  62.122  47.595  1.00  0.00      A    H 0
ATOM    613  CE2 PHE A  59      36.299  62.407  49.769  1.00  0.00      A    C 0
ATOM    614  HE2 PHE A  59      35.576  63.114  50.168  1.00  0.00      A    H 0
ATOM    615  CZ  PHE A  59      37.187  62.682  48.745  1.00  0.00      A    C 0
ATOM    616  HZ  PHE A  59      37.125  63.666  48.274  1.00  0.00      A    H 0
ATOM    617  C   PHE A  59      36.596  57.586  48.287  1.00  0.00      A    C 0
ATOM    618  O   PHE A  59      36.716  58.352  47.310  1.00  0.00      A    O 0
ATOM    619  N   GLN A  60      36.950  56.271  48.214  1.00  0.00      A    N 0
ATOM    620  H   GLN A  60      37.081  55.808  49.087  1.00  0.00      A    H 0
ATOM    621  CA  GLN A  60      37.674  55.624  47.132  1.00  0.00      A    C 0
ATOM    622  CB  GLN A  60      38.193  54.258  47.528  1.00  0.00      A    C 0
ATOM    623  CG  GLN A  60      39.598  54.401  48.161  1.00  0.00      A    C 0
ATOM    624  CD  GLN A  60      39.916  53.108  48.928  1.00  0.00      A    C 0
ATOM    625  OE1 GLN A  60      39.989  53.123  50.177  1.00  0.00      A    O 0
ATOM    626  NE2 GLN A  60      40.155  52.034  48.218  1.00  0.00      A    N 0
ATOM    627 1HE2 GLN A  60      40.128  51.901  47.232  1.00  0.00      A    H 0
ATOM    628 2HE2 GLN A  60      40.602  51.351  48.793  1.00  0.00      A    H 0
ATOM    629  C   GLN A  60      36.938  55.816  45.847  1.00  0.00      A    C 0
ATOM    630  O   GLN A  60      37.557  56.187  44.864  1.00  0.00      A    O 0
ATOM    631  N   PRO A  61      35.637  55.429  45.800  1.00  0.00      A    N 0
ATOM    632  CA  PRO A  61      34.886  55.692  44.573  1.00  0.00      A    C 0
ATOM    633  CB  PRO A  61      33.535  55.036  44.756  1.00  0.00      A    C 0
ATOM    634  CG  PRO A  61      33.456  54.794  46.276  1.00  0.00      A    C 0
ATOM    635  CD  PRO A  61      34.857  54.517  46.683  1.00  0.00      A    C 0
ATOM    636  C   PRO A  61      34.809  57.148  44.118  1.00  0.00      A    C 0
ATOM    637  O   PRO A  61      34.814  57.382  42.869  1.00  0.00      A    O 0
ATOM    638  N   LEU A  62      34.894  58.050  45.098  1.00  0.00      A    N 0
ATOM    639  H   LEU A  62      35.078  57.886  46.061  1.00  0.00      A    H 0
ATOM    640  CA  LEU A  62      34.885  59.456  44.763  1.00  0.00      A    C 0
ATOM    641  CB  LEU A  62      34.542  60.356  46.010  1.00  0.00      A    C 0
ATOM    642  CG  LEU A  62      33.082  60.196  46.630  1.00  0.00      A    C 0
ATOM    643  CD1 LEU A  62      32.904  60.764  48.015  1.00  0.00      A    C 0
ATOM    644  CD2 LEU A  62      32.127  60.737  45.617  1.00  0.00      A    C 0
ATOM    645  C   LEU A  62      36.200  59.963  44.095  1.00  0.00      A    C 0
ATOM    646  O   LEU A  62      36.177  60.756  43.149  1.00  0.00      A    O 0
ATOM    647  N   PHE A  63      37.303  59.462  44.644  1.00  0.00      A    N 0
ATOM    648  H   PHE A  63      37.281  59.137  45.585  1.00  0.00      A    H 0
ATOM    649  CA  PHE A  63      38.677  59.586  44.087  1.00  0.00      A    C 0
ATOM    650  CB  PHE A  63      39.641  58.945  45.113  1.00  0.00      A    C 0
ATOM    651  CG  PHE A  63      41.099  59.208  44.880  1.00  0.00      A    C 0
ATOM    652  CD1 PHE A  63      41.792  58.304  44.068  1.00  0.00      A    C 0
ATOM    653  HD1 PHE A  63      41.436  57.272  43.966  1.00  0.00      A    H 0
ATOM    654  CD2 PHE A  63      41.576  60.476  45.102  1.00  0.00      A    C 0
ATOM    655  HD2 PHE A  63      41.118  61.119  45.850  1.00  0.00      A    H 0
ATOM    656  CE1 PHE A  63      43.016  58.723  43.434  1.00  0.00      A    C 0
ATOM    657  HE1 PHE A  63      43.623  58.030  42.846  1.00  0.00      A    H 0
ATOM    658  CE2 PHE A  63      42.749  60.899  44.439  1.00  0.00      A    C 0
ATOM    659  HE2 PHE A  63      42.998  61.926  44.703  1.00  0.00      A    H 0
ATOM    660  CZ  PHE A  63      43.492  60.002  43.665  1.00  0.00      A    C 0
ATOM    661  HZ  PHE A  63      44.446  60.352  43.259  1.00  0.00      A    H 0
ATOM    662  C   PHE A  63      38.847  58.986  42.673  1.00  0.00      A    C 0
ATOM    663  O   PHE A  63      39.147  59.783  41.812  1.00  0.00      A    O 0
ATOM    664  N   GLY A  64      38.193  57.805  42.561  1.00  0.00      A    N 0
ATOM    665  H   GLY A  64      37.927  57.281  43.362  1.00  0.00      A    H 0
ATOM    666  CA  GLY A  64      38.171  57.139  41.232  1.00  0.00      A    C 0
ATOM    667  C   GLY A  64      37.507  57.988  40.175  1.00  0.00      A    C 0
ATOM    668  O   GLY A  64      37.862  58.026  38.977  1.00  0.00      A    O 0
ATOM    669  N   LEU A  65      36.418  58.651  40.601  1.00  0.00      A    N 0
ATOM    670  H   LEU A  65      35.813  58.171  41.247  1.00  0.00      A    H 0
ATOM    671  CA  LEU A  65      35.668  59.587  39.673  1.00  0.00      A    C 0
ATOM    672  CB  LEU A  65      34.534  60.166  40.453  1.00  0.00      A    C 0
ATOM    673  CG  LEU A  65      33.352  59.203  40.603  1.00  0.00      A    C 0
ATOM    674  CD1 LEU A  65      32.666  59.389  41.899  1.00  0.00      A    C 0
ATOM    675  CD2 LEU A  65      32.301  59.374  39.584  1.00  0.00      A    C 0
ATOM    676  C   LEU A  65      36.508  60.808  39.210  1.00  0.00      A    C 0
ATOM    677  O   LEU A  65      36.665  61.161  38.095  1.00  0.00      A    O 0
ATOM    678  N   LEU A  66      37.127  61.381  40.242  1.00  0.00      A    N 0
ATOM    679  H   LEU A  66      37.071  60.992  41.166  1.00  0.00      A    H 0
ATOM    680  CA  LEU A  66      38.143  62.499  40.090  1.00  0.00      A    C 0
ATOM    681  CB  LEU A  66      38.411  63.128  41.446  1.00  0.00      A    C 0
ATOM    682  CG  LEU A  66      37.161  63.533  42.154  1.00  0.00      A    C 0
ATOM    683  CD1 LEU A  66      37.618  63.882  43.586  1.00  0.00      A    C 0
ATOM    684  CD2 LEU A  66      36.415  64.675  41.399  1.00  0.00      A    C 0
ATOM    685  C   LEU A  66      39.362  62.098  39.292  1.00  0.00      A    C 0
ATOM    686  O   LEU A  66      39.990  62.984  38.713  1.00  0.00      A    O 0
ATOM    687  N   SER A  67      39.715  60.840  39.437  1.00  0.00      A    N 0
ATOM    688  H   SER A  67      39.410  60.291  40.210  1.00  0.00      A    H 0
ATOM    689  CA  SER A  67      40.804  60.106  38.672  1.00  0.00      A    C 0
ATOM    690  CB  SER A  67      41.229  58.853  39.446  1.00  0.00      A    C 0
ATOM    691  OG  SER A  67      41.804  59.286  40.634  1.00  0.00      A    O 0
ATOM    692  HG  SER A  67      41.386  58.757  41.378  1.00  0.00      A    H 0
ATOM    693  C   SER A  67      40.602  59.820  37.194  1.00  0.00      A    C 0
ATOM    694  O   SER A  67      41.536  59.642  36.324  1.00  0.00      A    O 0
ATOM    695  N   ASP A  68      39.279  59.737  36.938  1.00  0.00      A    N 0
ATOM    696  H   ASP A  68      38.529  59.503  37.558  1.00  0.00      A    H 0
ATOM    697  CA  ASP A  68      38.814  59.790  35.513  1.00  0.00      A    C 0
ATOM    698  CB  ASP A  68      37.277  59.672  35.451  1.00  0.00      A    C 0
ATOM    699  CG  ASP A  68      36.751  59.638  34.020  1.00  0.00      A    C 0
ATOM    700  OD1 ASP A  68      36.553  60.758  33.467  1.00  0.00      A    O 0
ATOM    701  OD2 ASP A  68      36.314  58.550  33.652  1.00  0.00      A    O 0
ATOM    702  C   ASP A  68      39.178  61.121  34.844  1.00  0.00      A    C 0
ATOM    703  O   ASP A  68      39.868  61.155  33.831  1.00  0.00      A    O 0
ATOM    704  N   LYS A  69      38.833  62.155  35.577  1.00  0.00      A    N 0
ATOM    705  H   LYS A  69      38.187  62.127  36.339  1.00  0.00      A    H 0
ATOM    706  CA  LYS A  69      39.303  63.487  35.256  1.00  0.00      A    C 0
ATOM    707  CB  LYS A  69      38.843  64.531  36.341  1.00  0.00      A    C 0
ATOM    708  CG  LYS A  69      37.317  64.387  36.700  1.00  0.00      A    C 0
ATOM    709  CD  LYS A  69      36.502  64.784  35.470  1.00  0.00      A    C 0
ATOM    710  CE  LYS A  69      34.985  64.668  35.408  1.00  0.00      A    C 0
ATOM    711  NZ  LYS A  69      34.507  65.207  34.138  1.00  0.00      A    N 0
ATOM    712  HZ1 LYS A  69      34.832  64.889  33.242  1.00  0.00      A    H 0
ATOM    713  HZ2 LYS A  69      33.516  65.072  34.138  1.00  0.00      A    H 0
ATOM    714  HZ3 LYS A  69      34.524  66.205  34.186  1.00  0.00      A    H 0
ATOM    715  C   LYS A  69      40.865  63.633  35.176  1.00  0.00      A    C 0
ATOM    716  O   LYS A  69      41.348  63.715  34.045  1.00  0.00      A    O 0
ATOM    717  N   LEU A  70      41.535  63.370  36.305  1.00  0.00      A    N 0
ATOM    718  H   LEU A  70      41.091  63.355  37.203  1.00  0.00      A    H 0
ATOM    719  CA  LEU A  70      42.966  63.203  36.267  1.00  0.00      A    C 0
ATOM    720  CB  LEU A  70      43.672  64.556  36.252  1.00  0.00      A    C 0
ATOM    721  CG  LEU A  70      44.012  65.128  34.817  1.00  0.00      A    C 0
ATOM    722  CD1 LEU A  70      44.251  66.616  34.746  1.00  0.00      A    C 0
ATOM    723  CD2 LEU A  70      45.067  64.232  34.088  1.00  0.00      A    C 0
ATOM    724  C   LEU A  70      43.441  62.361  37.467  1.00  0.00      A    C 0
ATOM    725  O   LEU A  70      43.915  61.233  37.255  1.00  0.00      A    O 0
ATOM    726  N   GLY A  71      43.138  62.930  38.644  1.00  0.00      A    N 0
ATOM    727  H   GLY A  71      42.561  63.743  38.748  1.00  0.00      A    H 0
ATOM    728  CA  GLY A  71      43.550  62.357  39.977  1.00  0.00      A    C 0
ATOM    729  C   GLY A  71      44.814  61.557  40.122  1.00  0.00      A    C 0
ATOM    730  O   GLY A  71      45.847  62.121  40.227  1.00  0.00      A    O 0
ATOM    731  N   LEU A  72      44.745  60.253  40.065  1.00  0.00      A    N 0
ATOM    732  H   LEU A  72      43.902  59.710  40.056  1.00  0.00      A    H 0
ATOM    733  CA  LEU A  72      45.960  59.390  39.963  1.00  0.00      A    C 0
ATOM    734  CB  LEU A  72      45.616  57.906  39.826  1.00  0.00      A    C 0
ATOM    735  CG  LEU A  72      46.807  57.029  39.955  1.00  0.00      A    C 0
ATOM    736  CD1 LEU A  72      47.164  56.747  41.459  1.00  0.00      A    C 0
ATOM    737  CD2 LEU A  72      46.662  55.657  39.251  1.00  0.00      A    C 0
ATOM    738  C   LEU A  72      47.018  59.791  38.932  1.00  0.00      A    C 0
ATOM    739  O   LEU A  72      48.189  59.903  39.270  1.00  0.00      A    O 0
ATOM    740  N   ARG A  73      46.587  60.276  37.723  1.00  0.00      A    N 0
ATOM    741  H   ARG A  73      45.612  60.484  37.682  1.00  0.00      A    H 0
ATOM    742  CA  ARG A  73      47.419  60.591  36.559  1.00  0.00      A    C 0
ATOM    743  CB  ARG A  73      46.732  60.155  35.273  1.00  0.00      A    C 0
ATOM    744  CG  ARG A  73      46.570  58.658  35.143  1.00  0.00      A    C 0
ATOM    745  CD  ARG A  73      45.937  58.375  33.772  1.00  0.00      A    C 0
ATOM    746  NE  ARG A  73      44.538  58.959  33.876  1.00  0.00      A    N 0
ATOM    747  HE  ARG A  73      43.933  58.333  34.366  1.00  0.00      A    H 0
ATOM    748  CZ  ARG A  73      43.956  59.990  33.262  1.00  0.00      A    C 0
ATOM    749  NH1 ARG A  73      44.514  60.462  32.177  1.00  0.00      A    N 0
ATOM    750 1HH1 ARG A  73      45.484  60.258  32.018  1.00  0.00      A    H 0
ATOM    751 2HH1 ARG A  73      43.911  60.969  31.560  1.00  0.00      A    H 0
ATOM    752  NH2 ARG A  73      43.126  60.748  34.031  1.00  0.00      A    N 0
ATOM    753 1HH2 ARG A  73      42.981  60.452  34.974  1.00  0.00      A    H 0
ATOM    754 2HH2 ARG A  73      42.681  61.538  33.623  1.00  0.00      A    H 0
ATOM    755  C   ARG A  73      47.511  62.080  36.649  1.00  0.00      A    C 0
ATOM    756  O   ARG A  73      46.489  62.746  36.955  1.00  0.00      A    O 0
ATOM    757  N   LYS A  74      48.747  62.488  36.586  1.00  0.00      A    N 0
ATOM    758  H   LYS A  74      49.442  61.794  36.397  1.00  0.00      A    H 0
ATOM    759  CA  LYS A  74      49.195  63.855  36.845  1.00  0.00      A    C 0
ATOM    760  CB  LYS A  74      48.623  64.928  35.920  1.00  0.00      A    C 0
ATOM    761  CG  LYS A  74      49.078  66.336  36.177  1.00  0.00      A    C 0
ATOM    762  CD  LYS A  74      48.409  67.357  35.195  1.00  0.00      A    C 0
ATOM    763  CE  LYS A  74      48.928  68.768  35.662  1.00  0.00      A    C 0
ATOM    764  NZ  LYS A  74      48.481  69.792  34.705  1.00  0.00      A    N 0
ATOM    765  HZ1 LYS A  74      47.827  69.546  33.983  1.00  0.00      A    H 0
ATOM    766  HZ2 LYS A  74      47.989  70.523  35.170  1.00  0.00      A    H 0
ATOM    767  HZ3 LYS A  74      49.318  70.212  34.348  1.00  0.00      A    H 0
ATOM    768  C   LYS A  74      49.004  64.264  38.346  1.00  0.00      A    C 0
ATOM    769  O   LYS A  74      49.885  63.931  39.173  1.00  0.00      A    O 0
ATOM    770  N   TYR A  75      47.815  64.495  38.768  1.00  0.00      A    N 0
ATOM    771  H   TYR A  75      47.017  63.949  38.499  1.00  0.00      A    H 0
ATOM    772  CA  TYR A  75      47.532  65.190  40.022  1.00  0.00      A    C 0
ATOM    773  CB  TYR A  75      45.965  65.426  40.139  1.00  0.00      A    C 0
ATOM    774  CG  TYR A  75      45.433  66.649  39.398  1.00  0.00      A    C 0
ATOM    775  CD1 TYR A  75      46.063  67.087  38.273  1.00  0.00      A    C 0
ATOM    776  HD1 TYR A  75      46.811  66.499  37.730  1.00  0.00      A    H 0
ATOM    777  CD2 TYR A  75      44.329  67.362  39.864  1.00  0.00      A    C 0
ATOM    778  HD2 TYR A  75      43.884  66.945  40.765  1.00  0.00      A    H 0
ATOM    779  CE1 TYR A  75      45.689  68.270  37.691  1.00  0.00      A    C 0
ATOM    780  HE1 TYR A  75      46.322  68.750  36.945  1.00  0.00      A    H 0
ATOM    781  CE2 TYR A  75      43.802  68.425  39.118  1.00  0.00      A    C 0
ATOM    782  HE2 TYR A  75      42.810  68.782  39.423  1.00  0.00      A    H 0
ATOM    783  CZ  TYR A  75      44.479  68.897  37.971  1.00  0.00      A    C 0
ATOM    784  OH  TYR A  75      44.217  70.071  37.427  1.00  0.00      A    O 0
ATOM    785  HH  TYR A  75      43.237  70.082  37.223  1.00  0.00      A    H 0
ATOM    786  C   TYR A  75      47.960  64.548  41.366  1.00  0.00      A    C 0
ATOM    787  O   TYR A  75      47.929  65.289  42.354  1.00  0.00      A    O 0
ATOM    788  N   LEU A  76      48.028  63.210  41.418  1.00  0.00      A    N 0
ATOM    789  H   LEU A  76      47.602  62.674  40.681  1.00  0.00      A    H 0
ATOM    790  CA  LEU A  76      48.457  62.423  42.637  1.00  0.00      A    C 0
ATOM    791  CB  LEU A  76      48.844  61.011  42.226  1.00  0.00      A    C 0
ATOM    792  CG  LEU A  76      48.817  60.184  43.543  1.00  0.00      A    C 0
ATOM    793  CD1 LEU A  76      47.434  59.937  44.054  1.00  0.00      A    C 0
ATOM    794  CD2 LEU A  76      49.490  58.776  43.388  1.00  0.00      A    C 0
ATOM    795  C   LEU A  76      49.600  63.138  43.396  1.00  0.00      A    C 0
ATOM    796  O   LEU A  76      49.486  63.105  44.630  1.00  0.00      A    O 0
ATOM    797  N   LEU A  77      50.600  63.562  42.646  1.00  0.00      A    N 0
ATOM    798  H   LEU A  77      50.884  62.954  41.910  1.00  0.00      A    H 0
ATOM    799  CA  LEU A  77      51.511  64.625  43.017  1.00  0.00      A    C 0
ATOM    800  CB  LEU A  77      51.797  65.489  41.764  1.00  0.00      A    C 0
ATOM    801  CG  LEU A  77      52.950  65.031  40.940  1.00  0.00      A    C 0
ATOM    802  CD1 LEU A  77      52.729  63.624  40.318  1.00  0.00      A    C 0
ATOM    803  CD2 LEU A  77      53.351  66.103  39.928  1.00  0.00      A    C 0
ATOM    804  C   LEU A  77      51.214  65.469  44.266  1.00  0.00      A    C 0
ATOM    805  O   LEU A  77      51.886  65.263  45.272  1.00  0.00      A    O 0
ATOM    806  N   TRP A  78      50.159  66.300  44.166  1.00  0.00      A    N 0
ATOM    807  H   TRP A  78      49.407  66.249  43.500  1.00  0.00      A    H 0
ATOM    808  CA  TRP A  78      49.735  66.991  45.402  1.00  0.00      A    C 0
ATOM    809  CB  TRP A  78      49.627  68.500  45.115  1.00  0.00      A    C 0
ATOM    810  CG  TRP A  78      50.971  69.284  45.218  1.00  0.00      A    C 0
ATOM    811  CD1 TRP A  78      51.594  69.729  46.325  1.00  0.00      A    C 0
ATOM    812  HD1 TRP A  78      51.376  69.367  47.320  1.00  0.00      A    H 0
ATOM    813  CD2 TRP A  78      51.785  69.389  44.131  1.00  0.00      A    C 0
ATOM    814  NE1 TRP A  78      52.825  70.115  45.902  1.00  0.00      A    N 0
ATOM    815  HE1 TRP A  78      53.431  70.436  46.622  1.00  0.00      A    H 0
ATOM    816  CE2 TRP A  78      52.957  69.937  44.595  1.00  0.00      A    C 0
ATOM    817  CE3 TRP A  78      51.613  69.120  42.771  1.00  0.00      A    C 0
ATOM    818  HE3 TRP A  78      50.740  68.690  42.279  1.00  0.00      A    H 0
ATOM    819  CZ2 TRP A  78      53.940  70.317  43.776  1.00  0.00      A    C 0
ATOM    820  HZ2 TRP A  78      54.919  70.662  44.120  1.00  0.00      A    H 0
ATOM    821  CZ3 TRP A  78      52.623  69.533  41.941  1.00  0.00      A    C 0
ATOM    822  HZ3 TRP A  78      52.640  68.953  41.019  1.00  0.00      A    H 0
ATOM    823  CH2 TRP A  78      53.741  70.236  42.391  1.00  0.00      A    C 0
ATOM    824  HH2 TRP A  78      54.555  70.636  41.785  1.00  0.00      A    H 0
ATOM    825  C   TRP A  78      48.681  66.315  46.291  1.00  0.00      A    C 0
ATOM    826  O   TRP A  78      48.619  66.477  47.508  1.00  0.00      A    O 0
ATOM    827  N   ILE A  79      47.779  65.538  45.700  1.00  0.00      A    N 0
ATOM    828  H   ILE A  79      47.553  65.718  44.747  1.00  0.00      A    H 0
ATOM    829  CA  ILE A  79      46.949  64.586  46.425  1.00  0.00      A    C 0
ATOM    830  CB  ILE A  79      46.196  63.618  45.357  1.00  0.00      A    C 0
ATOM    831  CG1 ILE A  79      45.440  64.376  44.264  1.00  0.00      A    C 0
ATOM    832  CG2 ILE A  79      45.178  62.751  46.142  1.00  0.00      A    C 0
ATOM    833  CD  ILE A  79      44.830  63.580  43.109  1.00  0.00      A    C 0
ATOM    834  C   ILE A  79      47.568  63.818  47.660  1.00  0.00      A    C 0
ATOM    835  O   ILE A  79      47.176  64.148  48.796  1.00  0.00      A    O 0
ATOM    836  N   ILE A  80      48.614  63.093  47.306  1.00  0.00      A    N 0
ATOM    837  H   ILE A  80      48.937  62.995  46.363  1.00  0.00      A    H 0
ATOM    838  CA  ILE A  80      49.285  62.264  48.322  1.00  0.00      A    C 0
ATOM    839  CB  ILE A  80      49.962  60.968  47.883  1.00  0.00      A    C 0
ATOM    840  CG1 ILE A  80      50.874  61.035  46.555  1.00  0.00      A    C 0
ATOM    841  CG2 ILE A  80      49.021  59.834  48.234  1.00  0.00      A    C 0
ATOM    842  CD  ILE A  80      51.988  62.117  46.612  1.00  0.00      A    C 0
ATOM    843  C   ILE A  80      50.097  63.016  49.356  1.00  0.00      A    C 0
ATOM    844  O   ILE A  80      49.869  62.687  50.501  1.00  0.00      A    O 0
ATOM    845  N   THR A  81      50.718  64.128  48.950  1.00  0.00      A    N 0
ATOM    846  H   THR A  81      50.709  64.338  47.973  1.00  0.00      A    H 0
ATOM    847  CA  THR A  81      51.400  65.153  49.777  1.00  0.00      A    C 0
ATOM    848  CB  THR A  81      52.249  66.114  49.001  1.00  0.00      A    C 0
ATOM    849  OG1 THR A  81      51.527  66.727  47.933  1.00  0.00      A    O 0
ATOM    850  HG1 THR A  81      52.199  66.798  47.189  1.00  0.00      A    H 0
ATOM    851  CG2 THR A  81      53.415  65.343  48.407  1.00  0.00      A    C 0
ATOM    852  C   THR A  81      50.445  65.884  50.719  1.00  0.00      A    C 0
ATOM    853  O   THR A  81      50.830  66.076  51.847  1.00  0.00      A    O 0
ATOM    854  N   GLY A  82      49.364  66.468  50.178  1.00  0.00      A    N 0
ATOM    855  H   GLY A  82      49.324  66.808  49.237  1.00  0.00      A    H 0
ATOM    856  CA  GLY A  82      48.308  67.076  50.986  1.00  0.00      A    C 0
ATOM    857  C   GLY A  82      47.820  66.211  52.172  1.00  0.00      A    C 0
ATOM    858  O   GLY A  82      48.085  66.614  53.346  1.00  0.00      A    O 0
ATOM    859  N   MET A  83      47.509  64.965  51.827  1.00  0.00      A    N 0
ATOM    860  H   MET A  83      47.269  64.663  50.910  1.00  0.00      A    H 0
ATOM    861  CA  MET A  83      47.263  63.959  52.894  1.00  0.00      A    C 0
ATOM    862  CB  MET A  83      46.795  62.630  52.293  1.00  0.00      A    C 0
ATOM    863  CG  MET A  83      45.443  62.850  51.528  1.00  0.00      A    C 0
ATOM    864  SD  MET A  83      44.851  61.238  50.939  1.00  0.00      A    S 0
ATOM    865  CE  MET A  83      45.953  61.000  49.578  1.00  0.00      A    C 0
ATOM    866  C   MET A  83      48.373  63.795  53.922  1.00  0.00      A    C 0
ATOM    867  O   MET A  83      48.178  63.884  55.153  1.00  0.00      A    O 0
ATOM    868  N   LEU A  84      49.594  63.733  53.344  1.00  0.00      A    N 0
ATOM    869  H   LEU A  84      49.645  63.727  52.342  1.00  0.00      A    H 0
ATOM    870  CA  LEU A  84      50.804  63.742  54.164  1.00  0.00      A    C 0
ATOM    871  CB  LEU A  84      52.058  63.672  53.196  1.00  0.00      A    C 0
ATOM    872  CG  LEU A  84      52.904  62.422  53.412  1.00  0.00      A    C 0
ATOM    873  CD1 LEU A  84      53.966  62.339  52.307  1.00  0.00      A    C 0
ATOM    874  CD2 LEU A  84      53.647  62.482  54.709  1.00  0.00      A    C 0
ATOM    875  C   LEU A  84      50.928  64.882  55.236  1.00  0.00      A    C 0
ATOM    876  O   LEU A  84      51.192  64.672  56.420  1.00  0.00      A    O 0
ATOM    877  N   VAL A  85      51.052  66.125  54.734  1.00  0.00      A    N 0
ATOM    878  H   VAL A  85      50.994  66.210  53.732  1.00  0.00      A    H 0
ATOM    879  CA  VAL A  85      51.176  67.319  55.585  1.00  0.00      A    C 0
ATOM    880  CB  VAL A  85      51.369  68.484  54.633  1.00  0.00      A    C 0
ATOM    881  CG1 VAL A  85      50.038  69.164  54.083  1.00  0.00      A    C 0
ATOM    882  CG2 VAL A  85      52.230  69.489  55.258  1.00  0.00      A    C 0
ATOM    883  C   VAL A  85      49.984  67.488  56.629  1.00  0.00      A    C 0
ATOM    884  O   VAL A  85      50.219  67.984  57.670  1.00  0.00      A    O 0
ATOM    885  N   MET A  86      48.889  66.792  56.339  1.00  0.00      A    N 0
ATOM    886  H   MET A  86      48.677  66.413  55.434  1.00  0.00      A    H 0
ATOM    887  CA  MET A  86      47.714  66.857  57.186  1.00  0.00      A    C 0
ATOM    888  CB  MET A  86      46.422  66.286  56.675  1.00  0.00      A    C 0
ATOM    889  CG  MET A  86      45.805  67.304  55.742  1.00  0.00      A    C 0
ATOM    890  SD  MET A  86      44.143  66.993  55.008  1.00  0.00      A    S 0
ATOM    891  CE  MET A  86      44.584  65.889  53.706  1.00  0.00      A    C 0
ATOM    892  C   MET A  86      47.878  66.028  58.501  1.00  0.00      A    C 0
ATOM    893  O   MET A  86      47.278  66.425  59.549  1.00  0.00      A    O 0
ATOM    894  N   PHE A  87      48.645  64.935  58.504  1.00  0.00      A    N 0
ATOM    895  H   PHE A  87      49.178  64.660  57.703  1.00  0.00      A    H 0
ATOM    896  CA  PHE A  87      48.850  64.077  59.699  1.00  0.00      A    C 0
ATOM    897  CB  PHE A  87      49.860  62.899  59.430  1.00  0.00      A    C 0
ATOM    898  CG  PHE A  87      49.419  61.929  58.347  1.00  0.00      A    C 0
ATOM    899  CD1 PHE A  87      50.196  61.667  57.222  1.00  0.00      A    C 0
ATOM    900  HD1 PHE A  87      51.162  62.159  57.151  1.00  0.00      A    H 0
ATOM    901  CD2 PHE A  87      48.141  61.316  58.378  1.00  0.00      A    C 0
ATOM    902  HD2 PHE A  87      47.445  61.714  59.117  1.00  0.00      A    H 0
ATOM    903  CE1 PHE A  87      49.709  60.954  56.122  1.00  0.00      A    C 0
ATOM    904  HE1 PHE A  87      50.362  60.590  55.333  1.00  0.00      A    H 0
ATOM    905  CE2 PHE A  87      47.737  60.592  57.327  1.00  0.00      A    C 0
ATOM    906  HE2 PHE A  87      46.807  60.056  57.499  1.00  0.00      A    H 0
ATOM    907  CZ  PHE A  87      48.446  60.403  56.151  1.00  0.00      A    C 0
ATOM    908  HZ  PHE A  87      48.109  59.762  55.326  1.00  0.00      A    H 0
ATOM    909  C   PHE A  87      49.170  64.770  60.992  1.00  0.00      A    C 0
ATOM    910  O   PHE A  87      48.695  64.274  62.046  1.00  0.00      A    O 0
ATOM    911  N   ALA A  88      50.142  65.745  60.935  1.00  0.00      A    N 0
ATOM    912  H   ALA A  88      50.813  65.716  60.185  1.00  0.00      A    H 0
ATOM    913  CA  ALA A  88      50.484  66.606  62.063  1.00  0.00      A    C 0
ATOM    914  CB  ALA A  88      51.759  67.337  61.939  1.00  0.00      A    C 0
ATOM    915  C   ALA A  88      49.309  67.455  62.595  1.00  0.00      A    C 0
ATOM    916  O   ALA A  88      48.970  67.237  63.748  1.00  0.00      A    O 0
ATOM    917  N   PRO A  89      48.610  68.321  61.858  1.00  0.00      A    N 0
ATOM    918  CA  PRO A  89      47.317  68.804  62.304  1.00  0.00      A    C 0
ATOM    919  CB  PRO A  89      46.557  69.246  61.041  1.00  0.00      A    C 0
ATOM    920  CG  PRO A  89      47.684  69.799  60.165  1.00  0.00      A    C 0
ATOM    921  CD  PRO A  89      48.949  69.049  60.628  1.00  0.00      A    C 0
ATOM    922  C   PRO A  89      46.363  67.747  62.903  1.00  0.00      A    C 0
ATOM    923  O   PRO A  89      45.696  67.895  63.940  1.00  0.00      A    O 0
ATOM    924  N   PHE A  90      46.307  66.692  62.108  1.00  0.00      A    N 0
ATOM    925  H   PHE A  90      46.675  66.648  61.182  1.00  0.00      A    H 0
ATOM    926  CA  PHE A  90      45.412  65.589  62.358  1.00  0.00      A    C 0
ATOM    927  CB  PHE A  90      45.560  64.457  61.351  1.00  0.00      A    C 0
ATOM    928  CG  PHE A  90      44.739  64.580  60.029  1.00  0.00      A    C 0
ATOM    929  CD1 PHE A  90      44.479  63.379  59.381  1.00  0.00      A    C 0
ATOM    930  HD1 PHE A  90      45.012  62.497  59.751  1.00  0.00      A    H 0
ATOM    931  CD2 PHE A  90      44.265  65.775  59.528  1.00  0.00      A    C 0
ATOM    932  HD2 PHE A  90      44.766  66.696  59.821  1.00  0.00      A    H 0
ATOM    933  CE1 PHE A  90      43.726  63.354  58.264  1.00  0.00      A    C 0
ATOM    934  HE1 PHE A  90      43.404  62.425  57.798  1.00  0.00      A    H 0
ATOM    935  CE2 PHE A  90      43.448  65.683  58.404  1.00  0.00      A    C 0
ATOM    936  HE2 PHE A  90      43.013  66.584  57.992  1.00  0.00      A    H 0
ATOM    937  CZ  PHE A  90      43.164  64.521  57.765  1.00  0.00      A    C 0
ATOM    938  HZ  PHE A  90      42.367  64.413  57.031  1.00  0.00      A    H 0
ATOM    939  C   PHE A  90      45.544  65.023  63.814  1.00  0.00      A    C 0
ATOM    940  O   PHE A  90      44.558  65.083  64.569  1.00  0.00      A    O 0
ATOM    941  N   PHE A  91      46.742  64.534  64.151  1.00  0.00      A    N 0
ATOM    942  H   PHE A  91      47.416  64.276  63.468  1.00  0.00      A    H 0
ATOM    943  CA  PHE A  91      47.069  64.115  65.520  1.00  0.00      A    C 0
ATOM    944  CB  PHE A  91      48.593  63.827  65.495  1.00  0.00      A    C 0
ATOM    945  CG  PHE A  91      48.609  62.257  65.384  1.00  0.00      A    C 0
ATOM    946  CD1 PHE A  91      48.313  61.459  66.476  1.00  0.00      A    C 0
ATOM    947  HD1 PHE A  91      48.335  61.764  67.516  1.00  0.00      A    H 0
ATOM    948  CD2 PHE A  91      48.511  61.658  64.154  1.00  0.00      A    C 0
ATOM    949  HD2 PHE A  91      48.737  62.276  63.280  1.00  0.00      A    H 0
ATOM    950  CE1 PHE A  91      47.776  60.183  66.195  1.00  0.00      A    C 0
ATOM    951  HE1 PHE A  91      47.635  59.501  67.030  1.00  0.00      A    H 0
ATOM    952  CE2 PHE A  91      48.012  60.395  63.833  1.00  0.00      A    C 0
ATOM    953  HE2 PHE A  91      48.170  59.908  62.865  1.00  0.00      A    H 0
ATOM    954  CZ  PHE A  91      47.620  59.667  64.943  1.00  0.00      A    C 0
ATOM    955  HZ  PHE A  91      47.031  58.754  64.842  1.00  0.00      A    H 0
ATOM    956  C   PHE A  91      46.746  65.015  66.727  1.00  0.00      A    C 0
ATOM    957  O   PHE A  91      46.396  64.583  67.817  1.00  0.00      A    O 0
ATOM    958  N   ILE A  92      47.014  66.270  66.492  1.00  0.00      A    N 0
ATOM    959  H   ILE A  92      47.408  66.613  65.645  1.00  0.00      A    H 0
ATOM    960  CA  ILE A  92      46.670  67.353  67.494  1.00  0.00      A    C 0
ATOM    961  CB  ILE A  92      47.560  68.652  67.418  1.00  0.00      A    C 0
ATOM    962  CG1 ILE A  92      47.569  69.233  66.028  1.00  0.00      A    C 0
ATOM    963  CG2 ILE A  92      48.942  68.365  67.885  1.00  0.00      A    C 0
ATOM    964  CD  ILE A  92      46.550  70.407  65.867  1.00  0.00      A    C 0
ATOM    965  C   ILE A  92      45.235  67.883  67.590  1.00  0.00      A    C 0
ATOM    966  O   ILE A  92      44.855  68.390  68.611  1.00  0.00      A    O 0
ATOM    967  N   PHE A  93      44.496  67.420  66.606  1.00  0.00      A    N 0
ATOM    968  H   PHE A  93      44.887  67.249  65.705  1.00  0.00      A    H 0
ATOM    969  CA  PHE A  93      43.030  67.634  66.653  1.00  0.00      A    C 0
ATOM    970  CB  PHE A  93      42.727  68.718  65.603  1.00  0.00      A    C 0
ATOM    971  CG  PHE A  93      41.316  69.299  65.637  1.00  0.00      A    C 0
ATOM    972  CD1 PHE A  93      40.582  69.484  64.452  1.00  0.00      A    C 0
ATOM    973  HD1 PHE A  93      40.551  68.704  63.697  1.00  0.00      A    H 0
ATOM    974  CD2 PHE A  93      40.834  69.851  66.788  1.00  0.00      A    C 0
ATOM    975  HD2 PHE A  93      41.441  69.876  67.688  1.00  0.00      A    H 0
ATOM    976  CE1 PHE A  93      39.424  70.258  64.446  1.00  0.00      A    C 0
ATOM    977  HE1 PHE A  93      38.740  70.097  63.612  1.00  0.00      A    H 0
ATOM    978  CE2 PHE A  93      39.720  70.679  66.779  1.00  0.00      A    C 0
ATOM    979  HE2 PHE A  93      39.607  71.308  67.652  1.00  0.00      A    H 0
ATOM    980  CZ  PHE A  93      38.995  70.885  65.594  1.00  0.00      A    C 0
ATOM    981  HZ  PHE A  93      38.110  71.524  65.568  1.00  0.00      A    H 0
ATOM    982  C   PHE A  93      42.160  66.313  66.590  1.00  0.00      A    C 0
ATOM    983  O   PHE A  93      41.913  65.728  67.613  1.00  0.00      A    O 0
ATOM    984  N   ILE A  94      41.895  65.888  65.357  1.00  0.00      A    N 0
ATOM    985  H   ILE A  94      42.045  66.358  64.489  1.00  0.00      A    H 0
ATOM    986  CA  ILE A  94      40.998  64.723  65.218  1.00  0.00      A    C 0
ATOM    987  CB  ILE A  94      40.649  64.493  63.721  1.00  0.00      A    C 0
ATOM    988  CG1 ILE A  94      41.904  64.237  62.938  1.00  0.00      A    C 0
ATOM    989  CG2 ILE A  94      39.812  65.559  63.059  1.00  0.00      A    C 0
ATOM    990  CD  ILE A  94      41.969  62.735  62.565  1.00  0.00      A    C 0
ATOM    991  C   ILE A  94      41.299  63.399  66.007  1.00  0.00      A    C 0
ATOM    992  O   ILE A  94      40.429  62.719  66.523  1.00  0.00      A    O 0
ATOM    993  N   PHE A  95      42.627  63.051  65.936  1.00  0.00      A    N 0
ATOM    994  H   PHE A  95      43.332  63.747  65.802  1.00  0.00      A    H 0
ATOM    995  CA  PHE A  95      43.209  61.786  66.478  1.00  0.00      A    C 0
ATOM    996  CB  PHE A  95      43.967  61.079  65.307  1.00  0.00      A    C 0
ATOM    997  CG  PHE A  95      43.809  59.568  65.348  1.00  0.00      A    C 0
ATOM    998  CD1 PHE A  95      43.014  58.883  64.492  1.00  0.00      A    C 0
ATOM    999  HD1 PHE A  95      42.400  59.498  63.832  1.00  0.00      A    H 0
ATOM   1000  CD2 PHE A  95      44.571  58.803  66.211  1.00  0.00      A    C 0
ATOM   1001  HD2 PHE A  95      45.157  59.343  66.955  1.00  0.00      A    H 0
ATOM   1002  CE1 PHE A  95      42.903  57.505  64.468  1.00  0.00      A    C 0
ATOM   1003  HE1 PHE A  95      42.406  57.060  63.610  1.00  0.00      A    H 0
ATOM   1004  CE2 PHE A  95      44.582  57.404  66.126  1.00  0.00      A    C 0
ATOM   1005  HE2 PHE A  95      45.250  56.845  66.793  1.00  0.00      A    H 0
ATOM   1006  CZ  PHE A  95      43.677  56.720  65.322  1.00  0.00      A    C 0
ATOM   1007  HZ  PHE A  95      43.649  55.632  65.307  1.00  0.00      A    H 0
ATOM   1008  C   PHE A  95      44.164  62.113  67.612  1.00  0.00      A    C 0
ATOM   1009  O   PHE A  95      45.308  61.622  67.710  1.00  0.00      A    O 0
ATOM   1010  N   GLY A  96      43.479  62.574  68.729  1.00  0.00      A    N 0
ATOM   1011  H   GLY A  96      42.492  62.678  68.612  1.00  0.00      A    H 0
ATOM   1012  CA  GLY A  96      43.971  62.853  70.083  1.00  0.00      A    C 0
ATOM   1013  C   GLY A  96      42.807  63.518  70.811  1.00  0.00      A    C 0
ATOM   1014  O   GLY A  96      41.856  62.757  70.911  1.00  0.00      A    O 0
ATOM   1015  N   PRO A  97      42.758  64.868  70.739  1.00  0.00      A    N 0
ATOM   1016  CA  PRO A  97      41.640  65.555  71.385  1.00  0.00      A    C 0
ATOM   1017  CB  PRO A  97      41.929  67.010  71.074  1.00  0.00      A    C 0
ATOM   1018  CG  PRO A  97      43.440  67.151  70.945  1.00  0.00      A    C 0
ATOM   1019  CD  PRO A  97      43.859  65.821  70.540  1.00  0.00      A    C 0
ATOM   1020  C   PRO A  97      40.235  65.126  70.922  1.00  0.00      A    C 0
ATOM   1021  O   PRO A  97      39.529  64.703  71.787  1.00  0.00      A    O 0
ATOM   1022  N   LEU A  98      39.878  65.355  69.669  1.00  0.00      A    N 0
ATOM   1023  H   LEU A  98      40.547  65.813  69.083  1.00  0.00      A    H 0
ATOM   1024  CA  LEU A  98      38.605  64.994  69.061  1.00  0.00      A    C 0
ATOM   1025  CB  LEU A  98      38.445  65.314  67.542  1.00  0.00      A    C 0
ATOM   1026  CG  LEU A  98      38.461  66.809  67.394  1.00  0.00      A    C 0
ATOM   1027  CD1 LEU A  98      38.106  67.183  65.937  1.00  0.00      A    C 0
ATOM   1028  CD2 LEU A  98      37.383  67.547  68.278  1.00  0.00      A    C 0
ATOM   1029  C   LEU A  98      38.183  63.577  69.393  1.00  0.00      A    C 0
ATOM   1030  O   LEU A  98      37.187  63.303  70.089  1.00  0.00      A    O 0
ATOM   1031  N   LEU A  99      39.031  62.612  69.040  1.00  0.00      A    N 0
ATOM   1032  H   LEU A  99      39.685  62.884  68.331  1.00  0.00      A    H 0
ATOM   1033  CA  LEU A  99      38.877  61.196  69.218  1.00  0.00      A    C 0
ATOM   1034  CB  LEU A  99      40.186  60.543  68.768  1.00  0.00      A    C 0
ATOM   1035  CG  LEU A  99      40.108  59.080  68.486  1.00  0.00      A    C 0
ATOM   1036  CD1 LEU A  99      39.452  58.824  67.074  1.00  0.00      A    C 0
ATOM   1037  CD2 LEU A  99      41.479  58.509  68.542  1.00  0.00      A    C 0
ATOM   1038  C   LEU A  99      38.638  60.948  70.731  1.00  0.00      A    C 0
ATOM   1039  O   LEU A  99      37.797  60.145  71.101  1.00  0.00      A    O 0
ATOM   1040  N   GLN A 100      39.379  61.688  71.606  1.00  0.00      A    N 0
ATOM   1041  H   GLN A 100      40.235  62.144  71.357  1.00  0.00      A    H 0
ATOM   1042  CA  GLN A 100      39.084  61.694  73.032  1.00  0.00      A    C 0
ATOM   1043  CB  GLN A 100      40.282  62.418  73.599  1.00  0.00      A    C 0
ATOM   1044  CG  GLN A 100      40.405  62.386  75.129  1.00  0.00      A    C 0
ATOM   1045  CD  GLN A 100      40.590  60.986  75.752  1.00  0.00      A    C 0
ATOM   1046  OE1 GLN A 100      40.052  59.995  75.282  1.00  0.00      A    O 0
ATOM   1047  NE2 GLN A 100      41.554  60.854  76.661  1.00  0.00      A    N 0
ATOM   1048 1HE2 GLN A 100      42.199  61.603  76.786  1.00  0.00      A    H 0
ATOM   1049 2HE2 GLN A 100      41.564  60.153  77.374  1.00  0.00      A    H 0
ATOM   1050  C   GLN A 100      37.651  62.262  73.407  1.00  0.00      A    C 0
ATOM   1051  O   GLN A 100      36.808  61.627  74.001  1.00  0.00      A    O 0
ATOM   1052  N   TYR A 101      37.371  63.415  72.864  1.00  0.00      A    N 0
ATOM   1053  H   TYR A 101      38.001  63.837  72.210  1.00  0.00      A    H 0
ATOM   1054  CA  TYR A 101      36.170  64.151  73.080  1.00  0.00      A    C 0
ATOM   1055  CB  TYR A 101      36.423  65.687  72.907  1.00  0.00      A    C 0
ATOM   1056  CG  TYR A 101      37.613  66.129  73.784  1.00  0.00      A    C 0
ATOM   1057  CD1 TYR A 101      38.454  67.130  73.338  1.00  0.00      A    C 0
ATOM   1058  HD1 TYR A 101      38.151  67.842  72.569  1.00  0.00      A    H 0
ATOM   1059  CD2 TYR A 101      37.808  65.481  74.982  1.00  0.00      A    C 0
ATOM   1060  HD2 TYR A 101      37.080  64.748  75.318  1.00  0.00      A    H 0
ATOM   1061  CE1 TYR A 101      39.604  67.465  74.139  1.00  0.00      A    C 0
ATOM   1062  HE1 TYR A 101      40.384  68.027  73.628  1.00  0.00      A    H 0
ATOM   1063  CE2 TYR A 101      38.872  65.869  75.803  1.00  0.00      A    C 0
ATOM   1064  HE2 TYR A 101      38.946  65.393  76.778  1.00  0.00      A    H 0
ATOM   1065  CZ  TYR A 101      39.776  66.846  75.367  1.00  0.00      A    C 0
ATOM   1066  OH  TYR A 101      40.811  67.219  76.139  1.00  0.00      A    O 0
ATOM   1067  HH  TYR A 101      41.280  68.027  75.785  1.00  0.00      A    H 0
ATOM   1068  C   TYR A 101      34.898  63.547  72.409  1.00  0.00      A    C 0
ATOM   1069  O   TYR A 101      34.649  63.920  71.231  1.00  0.00      A    O 0
ATOM   1070  N   ASN A 102      33.992  62.971  73.163  1.00  0.00      A    N 0
ATOM   1071  H   ASN A 102      34.183  63.170  74.124  1.00  0.00      A    H 0
ATOM   1072  CA  ASN A 102      32.689  62.421  72.701  1.00  0.00      A    C 0
ATOM   1073  CB  ASN A 102      31.898  61.789  73.895  1.00  0.00      A    C 0
ATOM   1074  CG  ASN A 102      32.277  60.298  74.227  1.00  0.00      A    C 0
ATOM   1075  OD1 ASN A 102      33.004  60.135  75.181  1.00  0.00      A    O 0
ATOM   1076  ND2 ASN A 102      31.937  59.278  73.475  1.00  0.00      A    N 0
ATOM   1077 1HD2 ASN A 102      31.364  59.328  72.652  1.00  0.00      A    H 0
ATOM   1078 2HD2 ASN A 102      32.060  58.377  73.882  1.00  0.00      A    H 0
ATOM   1079  C   ASN A 102      31.843  63.463  71.931  1.00  0.00      A    C 0
ATOM   1080  O   ASN A 102      31.341  63.131  70.859  1.00  0.00      A    O 0
ATOM   1081  N   ILE A 103      31.892  64.650  72.503  1.00  0.00      A    N 0
ATOM   1082  H   ILE A 103      32.486  64.901  73.266  1.00  0.00      A    H 0
ATOM   1083  CA  ILE A 103      31.126  65.837  71.957  1.00  0.00      A    C 0
ATOM   1084  CB  ILE A 103      31.939  67.097  71.853  1.00  0.00      A    C 0
ATOM   1085  CG1 ILE A 103      33.375  66.886  71.306  1.00  0.00      A    C 0
ATOM   1086  CG2 ILE A 103      32.012  67.781  73.291  1.00  0.00      A    C 0
ATOM   1087  CD  ILE A 103      34.070  68.154  70.834  1.00  0.00      A    C 0
ATOM   1088  C   ILE A 103      30.311  65.579  70.647  1.00  0.00      A    C 0
ATOM   1089  O   ILE A 103      30.782  66.024  69.595  1.00  0.00      A    O 0
ATOM   1090  N   LEU A 104      29.119  65.071  70.893  1.00  0.00      A    N 0
ATOM   1091  H   LEU A 104      28.791  65.008  71.841  1.00  0.00      A    H 0
ATOM   1092  CA  LEU A 104      28.092  64.560  69.875  1.00  0.00      A    C 0
ATOM   1093  CB  LEU A 104      27.167  65.731  69.313  1.00  0.00      A    C 0
ATOM   1094  CG  LEU A 104      25.952  66.127  70.270  1.00  0.00      A    C 0
ATOM   1095  CD1 LEU A 104      25.158  67.289  69.675  1.00  0.00      A    C 0
ATOM   1096  CD2 LEU A 104      24.931  64.959  70.414  1.00  0.00      A    C 0
ATOM   1097  C   LEU A 104      28.653  63.550  68.958  1.00  0.00      A    C 0
ATOM   1098  O   LEU A 104      28.357  62.338  69.032  1.00  0.00      A    O 0
ATOM   1099  N   VAL A 105      29.354  64.109  67.958  1.00  0.00      A    N 0
ATOM   1100  H   VAL A 105      29.441  65.102  67.935  1.00  0.00      A    H 0
ATOM   1101  CA  VAL A 105      30.043  63.409  66.889  1.00  0.00      A    C 0
ATOM   1102  CB  VAL A 105      29.575  63.825  65.512  1.00  0.00      A    C 0
ATOM   1103  CG1 VAL A 105      28.043  63.745  65.399  1.00  0.00      A    C 0
ATOM   1104  CG2 VAL A 105      30.161  65.229  65.258  1.00  0.00      A    C 0
ATOM   1105  C   VAL A 105      31.569  63.226  67.010  1.00  0.00      A    C 0
ATOM   1106  O   VAL A 105      32.007  62.380  66.250  1.00  0.00      A    O 0
ATOM   1107  N   GLY A 106      32.214  64.017  67.865  1.00  0.00      A    N 0
ATOM   1108  H   GLY A 106      31.619  64.581  68.437  1.00  0.00      A    H 0
ATOM   1109  CA  GLY A 106      33.600  63.913  68.356  1.00  0.00      A    C 0
ATOM   1110  C   GLY A 106      34.463  62.752  67.789  1.00  0.00      A    C 0
ATOM   1111  O   GLY A 106      34.995  62.849  66.687  1.00  0.00      A    O 0
ATOM   1112  N   SER A 107      34.499  61.661  68.494  1.00  0.00      A    N 0
ATOM   1113  H   SER A 107      34.226  61.765  69.446  1.00  0.00      A    H 0
ATOM   1114  CA  SER A 107      35.171  60.340  68.215  1.00  0.00      A    C 0
ATOM   1115  CB  SER A 107      35.074  59.629  69.580  1.00  0.00      A    C 0
ATOM   1116  OG  SER A 107      33.815  59.098  69.948  1.00  0.00      A    O 0
ATOM   1117  HG  SER A 107      33.826  58.229  70.436  1.00  0.00      A    H 0
ATOM   1118  C   SER A 107      34.796  59.482  66.958  1.00  0.00      A    C 0
ATOM   1119  O   SER A 107      35.711  59.126  66.264  1.00  0.00      A    O 0
ATOM   1120  N   ILE A 108      33.485  59.590  66.685  1.00  0.00      A    N 0
ATOM   1121  H   ILE A 108      32.984  60.047  67.419  1.00  0.00      A    H 0
ATOM   1122  CA  ILE A 108      32.828  59.056  65.402  1.00  0.00      A    C 0
ATOM   1123  CB  ILE A 108      31.340  59.598  65.409  1.00  0.00      A    C 0
ATOM   1124  CG1 ILE A 108      30.451  59.259  66.645  1.00  0.00      A    C 0
ATOM   1125  CG2 ILE A 108      30.536  58.844  64.285  1.00  0.00      A    C 0
ATOM   1126  CD  ILE A 108      30.512  59.861  68.046  1.00  0.00      A    C 0
ATOM   1127  C   ILE A 108      33.506  59.707  64.190  1.00  0.00      A    C 0
ATOM   1128  O   ILE A 108      34.134  58.980  63.452  1.00  0.00      A    O 0
ATOM   1129  N   VAL A 109      33.641  61.047  64.235  1.00  0.00      A    N 0
ATOM   1130  H   VAL A 109      33.248  61.635  64.943  1.00  0.00      A    H 0
ATOM   1131  CA  VAL A 109      34.244  61.886  63.157  1.00  0.00      A    C 0
ATOM   1132  CB  VAL A 109      33.725  63.357  63.249  1.00  0.00      A    C 0
ATOM   1133  CG1 VAL A 109      34.358  64.322  62.267  1.00  0.00      A    C 0
ATOM   1134  CG2 VAL A 109      32.244  63.361  63.062  1.00  0.00      A    C 0
ATOM   1135  C   VAL A 109      35.788  61.835  63.234  1.00  0.00      A    C 0
ATOM   1136  O   VAL A 109      36.431  61.945  62.199  1.00  0.00      A    O 0
ATOM   1137  N   GLY A 110      36.394  61.829  64.445  1.00  0.00      A    N 0
ATOM   1138  H   GLY A 110      35.836  62.051  65.248  1.00  0.00      A    H 0
ATOM   1139  CA  GLY A 110      37.822  61.662  64.718  1.00  0.00      A    C 0
ATOM   1140  C   GLY A 110      38.416  60.439  63.977  1.00  0.00      A    C 0
ATOM   1141  O   GLY A 110      39.501  60.512  63.306  1.00  0.00      A    O 0
ATOM   1142  N   GLY A 111      37.668  59.335  64.044  1.00  0.00      A    N 0
ATOM   1143  H   GLY A 111      36.982  59.191  64.760  1.00  0.00      A    H 0
ATOM   1144  CA  GLY A 111      38.068  58.045  63.329  1.00  0.00      A    C 0
ATOM   1145  C   GLY A 111      37.989  58.141  61.796  1.00  0.00      A    C 0
ATOM   1146  O   GLY A 111      39.011  58.138  61.139  1.00  0.00      A    O 0
ATOM   1147  N   ILE A 112      36.807  58.649  61.368  1.00  0.00      A    N 0
ATOM   1148  H   ILE A 112      36.068  58.739  62.038  1.00  0.00      A    H 0
ATOM   1149  CA  ILE A 112      36.487  58.888  59.985  1.00  0.00      A    C 0
ATOM   1150  CB  ILE A 112      34.997  58.932  59.517  1.00  0.00      A    C 0
ATOM   1151  CG1 ILE A 112      34.276  60.012  60.255  1.00  0.00      A    C 0
ATOM   1152  CG2 ILE A 112      34.395  57.632  59.969  1.00  0.00      A    C 0
ATOM   1153  CD  ILE A 112      34.137  61.310  59.445  1.00  0.00      A    C 0
ATOM   1154  C   ILE A 112      37.420  59.819  59.260  1.00  0.00      A    C 0
ATOM   1155  O   ILE A 112      37.930  59.512  58.160  1.00  0.00      A    O 0
ATOM   1156  N   TYR A 113      37.721  60.903  59.920  1.00  0.00      A    N 0
ATOM   1157  H   TYR A 113      37.227  61.103  60.773  1.00  0.00      A    H 0
ATOM   1158  CA  TYR A 113      38.674  61.907  59.563  1.00  0.00      A    C 0
ATOM   1159  CB  TYR A 113      38.800  62.741  60.805  1.00  0.00      A    C 0
ATOM   1160  CG  TYR A 113      38.814  64.160  60.179  1.00  0.00      A    C 0
ATOM   1161  CD1 TYR A 113      40.003  64.807  59.868  1.00  0.00      A    C 0
ATOM   1162  HD1 TYR A 113      40.964  64.364  60.137  1.00  0.00      A    H 0
ATOM   1163  CD2 TYR A 113      37.622  64.800  59.837  1.00  0.00      A    C 0
ATOM   1164  HD2 TYR A 113      36.657  64.288  59.909  1.00  0.00      A    H 0
ATOM   1165  CE1 TYR A 113      40.019  66.129  59.356  1.00  0.00      A    C 0
ATOM   1166  HE1 TYR A 113      40.949  66.676  59.223  1.00  0.00      A    H 0
ATOM   1167  CE2 TYR A 113      37.541  66.083  59.317  1.00  0.00      A    C 0
ATOM   1168  HE2 TYR A 113      36.673  66.436  58.769  1.00  0.00      A    H 0
ATOM   1169  CZ  TYR A 113      38.781  66.715  59.027  1.00  0.00      A    C 0
ATOM   1170  OH  TYR A 113      38.773  67.998  58.625  1.00  0.00      A    O 0
ATOM   1171  HH  TYR A 113      37.862  68.202  58.263  1.00  0.00      A    H 0
ATOM   1172  C   TYR A 113      39.984  61.367  59.169  1.00  0.00      A    C 0
ATOM   1173  O   TYR A 113      40.624  62.064  58.295  1.00  0.00      A    O 0
ATOM   1174  N   LEU A 114      40.611  60.403  59.890  1.00  0.00      A    N 0
ATOM   1175  H   LEU A 114      40.080  60.014  60.641  1.00  0.00      A    H 0
ATOM   1176  CA  LEU A 114      41.913  59.866  59.616  1.00  0.00      A    C 0
ATOM   1177  CB  LEU A 114      42.330  58.998  60.837  1.00  0.00      A    C 0
ATOM   1178  CG  LEU A 114      43.755  58.532  60.549  1.00  0.00      A    C 0
ATOM   1179  CD1 LEU A 114      44.849  59.624  60.637  1.00  0.00      A    C 0
ATOM   1180  CD2 LEU A 114      44.168  57.299  61.332  1.00  0.00      A    C 0
ATOM   1181  C   LEU A 114      41.810  59.103  58.331  1.00  0.00      A    C 0
ATOM   1182  O   LEU A 114      42.808  59.014  57.577  1.00  0.00      A    O 0
ATOM   1183  N   GLY A 115      40.598  58.401  58.223  1.00  0.00      A    N 0
ATOM   1184  H   GLY A 115      40.052  58.284  59.056  1.00  0.00      A    H 0
ATOM   1185  CA  GLY A 115      40.108  57.617  57.095  1.00  0.00      A    C 0
ATOM   1186  C   GLY A 115      40.869  57.379  55.810  1.00  0.00      A    C 0
ATOM   1187  O   GLY A 115      41.816  56.604  55.789  1.00  0.00      A    O 0
ATOM   1188  N   PHE A 116      40.494  58.167  54.810  1.00  0.00      A    N 0
ATOM   1189  H   PHE A 116      39.774  58.818  55.021  1.00  0.00      A    H 0
ATOM   1190  CA  PHE A 116      41.057  58.098  53.422  1.00  0.00      A    C 0
ATOM   1191  CB  PHE A 116      40.332  58.973  52.425  1.00  0.00      A    C 0
ATOM   1192  CG  PHE A 116      40.875  58.890  50.978  1.00  0.00      A    C 0
ATOM   1193  CD1 PHE A 116      40.548  57.742  50.260  1.00  0.00      A    C 0
ATOM   1194  HD1 PHE A 116      39.936  56.975  50.745  1.00  0.00      A    H 0
ATOM   1195  CD2 PHE A 116      41.702  59.807  50.455  1.00  0.00      A    C 0
ATOM   1196  HD2 PHE A 116      42.231  60.501  51.105  1.00  0.00      A    H 0
ATOM   1197  CE1 PHE A 116      40.970  57.583  48.997  1.00  0.00      A    C 0
ATOM   1198  HE1 PHE A 116      40.945  56.668  48.407  1.00  0.00      A    H 0
ATOM   1199  CE2 PHE A 116      42.235  59.649  49.191  1.00  0.00      A    C 0
ATOM   1200  HE2 PHE A 116      42.910  60.405  48.805  1.00  0.00      A    H 0
ATOM   1201  CZ  PHE A 116      41.821  58.561  48.442  1.00  0.00      A    C 0
ATOM   1202  HZ  PHE A 116      41.940  58.469  47.362  1.00  0.00      A    H 0
ATOM   1203  C   PHE A 116      42.602  58.423  53.327  1.00  0.00      A    C 0
ATOM   1204  O   PHE A 116      43.470  57.648  52.877  1.00  0.00      A    O 0
ATOM   1205  N   CYS A 117      42.820  59.551  54.047  1.00  0.00      A    N 0
ATOM   1206  H   CYS A 117      42.007  60.113  54.243  1.00  0.00      A    H 0
ATOM   1207  CA  CYS A 117      44.086  60.319  54.172  1.00  0.00      A    C 0
ATOM   1208  CB  CYS A 117      43.883  61.408  55.252  1.00  0.00      A    C 0
ATOM   1209  SG  CYS A 117      45.398  62.369  55.677  1.00  0.00      A    S 0
ATOM   1210  HG  CYS A 117      45.705  62.570  54.394  1.00  0.00      A    H 0
ATOM   1211  C   CYS A 117      45.221  59.345  54.616  1.00  0.00      A    C 0
ATOM   1212  O   CYS A 117      46.294  59.247  53.981  1.00  0.00      A    O 0
ATOM   1213  N   PHE A 118      45.084  58.705  55.799  1.00  0.00      A    N 0
ATOM   1214  H   PHE A 118      44.274  58.875  56.347  1.00  0.00      A    H 0
ATOM   1215  CA  PHE A 118      45.990  57.622  56.339  1.00  0.00      A    C 0
ATOM   1216  CB  PHE A 118      45.611  57.357  57.745  1.00  0.00      A    C 0
ATOM   1217  CG  PHE A 118      46.427  56.312  58.506  1.00  0.00      A    C 0
ATOM   1218  CD1 PHE A 118      47.700  56.671  59.034  1.00  0.00      A    C 0
ATOM   1219  HD1 PHE A 118      47.987  57.709  59.216  1.00  0.00      A    H 0
ATOM   1220  CD2 PHE A 118      45.834  55.122  58.904  1.00  0.00      A    C 0
ATOM   1221  HD2 PHE A 118      44.980  54.703  58.371  1.00  0.00      A    H 0
ATOM   1222  CE1 PHE A 118      48.392  55.799  59.921  1.00  0.00      A    C 0
ATOM   1223  HE1 PHE A 118      49.358  56.085  60.357  1.00  0.00      A    H 0
ATOM   1224  CE2 PHE A 118      46.593  54.285  59.739  1.00  0.00      A    C 0
ATOM   1225  HE2 PHE A 118      46.086  53.490  60.283  1.00  0.00      A    H 0
ATOM   1226  CZ  PHE A 118      47.878  54.492  60.192  1.00  0.00      A    C 0
ATOM   1227  HZ  PHE A 118      48.414  53.716  60.738  1.00  0.00      A    H 0
ATOM   1228  C   PHE A 118      45.918  56.390  55.399  1.00  0.00      A    C 0
ATOM   1229  O   PHE A 118      46.856  56.096  54.673  1.00  0.00      A    O 0
ATOM   1230  N   ASN A 119      44.752  55.744  55.319  1.00  0.00      A    N 0
ATOM   1231  H   ASN A 119      43.894  56.163  55.610  1.00  0.00      A    H 0
ATOM   1232  CA  ASN A 119      44.514  54.404  54.635  1.00  0.00      A    C 0
ATOM   1233  CB  ASN A 119      43.138  53.819  54.916  1.00  0.00      A    C 0
ATOM   1234  CG  ASN A 119      42.987  53.031  56.245  1.00  0.00      A    C 0
ATOM   1235  OD1 ASN A 119      43.809  53.026  57.132  1.00  0.00      A    O 0
ATOM   1236  ND2 ASN A 119      42.008  52.136  56.300  1.00  0.00      A    N 0
ATOM   1237 1HD2 ASN A 119      41.528  51.843  55.466  1.00  0.00      A    H 0
ATOM   1238 2HD2 ASN A 119      41.662  51.950  57.222  1.00  0.00      A    H 0
ATOM   1239  C   ASN A 119      44.862  54.152  53.187  1.00  0.00      A    C 0
ATOM   1240  O   ASN A 119      45.747  53.332  52.859  1.00  0.00      A    O 0
ATOM   1241  N   ALA A 120      44.380  55.034  52.306  1.00  0.00      A    N 0
ATOM   1242  H   ALA A 120      43.601  55.572  52.621  1.00  0.00      A    H 0
ATOM   1243  CA  ALA A 120      44.542  54.834  50.869  1.00  0.00      A    C 0
ATOM   1244  CB  ALA A 120      43.369  55.527  50.225  1.00  0.00      A    C 0
ATOM   1245  C   ALA A 120      45.898  55.348  50.280  1.00  0.00      A    C 0
ATOM   1246  O   ALA A 120      46.347  55.055  49.181  1.00  0.00      A    O 0
ATOM   1247  N   GLY A 121      46.543  56.237  51.061  1.00  0.00      A    N 0
ATOM   1248  H   GLY A 121      46.229  56.346  52.004  1.00  0.00      A    H 0
ATOM   1249  CA  GLY A 121      47.787  56.928  50.719  1.00  0.00      A    C 0
ATOM   1250  C   GLY A 121      48.815  56.185  49.846  1.00  0.00      A    C 0
ATOM   1251  O   GLY A 121      49.027  56.360  48.666  1.00  0.00      A    O 0
ATOM   1252  N   ALA A 122      49.674  55.413  50.517  1.00  0.00      A    N 0
ATOM   1253  H   ALA A 122      49.491  55.103  51.450  1.00  0.00      A    H 0
ATOM   1254  CA  ALA A 122      50.799  54.657  49.882  1.00  0.00      A    C 0
ATOM   1255  CB  ALA A 122      51.679  53.960  50.981  1.00  0.00      A    C 0
ATOM   1256  C   ALA A 122      50.312  53.643  48.812  1.00  0.00      A    C 0
ATOM   1257  O   ALA A 122      51.075  53.357  47.928  1.00  0.00      A    O 0
ATOM   1258  N   PRO A 123      49.122  53.071  48.920  1.00  0.00      A    N 0
ATOM   1259  CA  PRO A 123      48.505  52.255  47.835  1.00  0.00      A    C 0
ATOM   1260  CB  PRO A 123      47.159  51.831  48.331  1.00  0.00      A    C 0
ATOM   1261  CG  PRO A 123      47.488  51.504  49.777  1.00  0.00      A    C 0
ATOM   1262  CD  PRO A 123      48.397  52.698  50.154  1.00  0.00      A    C 0
ATOM   1263  C   PRO A 123      48.398  53.130  46.548  1.00  0.00      A    C 0
ATOM   1264  O   PRO A 123      48.757  52.719  45.445  1.00  0.00      A    O 0
ATOM   1265  N   ALA A 124      47.949  54.399  46.695  1.00  0.00      A    N 0
ATOM   1266  H   ALA A 124      47.600  54.754  47.560  1.00  0.00      A    H 0
ATOM   1267  CA  ALA A 124      47.978  55.340  45.523  1.00  0.00      A    C 0
ATOM   1268  CB  ALA A 124      47.027  56.524  45.771  1.00  0.00      A    C 0
ATOM   1269  C   ALA A 124      49.439  55.615  45.031  1.00  0.00      A    C 0
ATOM   1270  O   ALA A 124      49.684  55.642  43.805  1.00  0.00      A    O 0
ATOM   1271  N   VAL A 125      50.452  55.720  45.952  1.00  0.00      A    N 0
ATOM   1272  H   VAL A 125      50.225  55.869  46.921  1.00  0.00      A    H 0
ATOM   1273  CA  VAL A 125      51.919  55.761  45.676  1.00  0.00      A    C 0
ATOM   1274  CB  VAL A 125      52.651  55.842  47.053  1.00  0.00      A    C 0
ATOM   1275  CG1 VAL A 125      54.175  55.818  46.759  1.00  0.00      A    C 0
ATOM   1276  CG2 VAL A 125      52.346  57.116  47.907  1.00  0.00      A    C 0
ATOM   1277  C   VAL A 125      52.460  54.552  44.866  1.00  0.00      A    C 0
ATOM   1278  O   VAL A 125      53.127  54.635  43.882  1.00  0.00      A    O 0
ATOM   1279  N   GLU A 126      52.068  53.371  45.290  1.00  0.00      A    N 0
ATOM   1280  H   GLU A 126      51.842  53.198  46.250  1.00  0.00      A    H 0
ATOM   1281  CA  GLU A 126      52.113  52.018  44.612  1.00  0.00      A    C 0
ATOM   1282  CB  GLU A 126      51.336  50.933  45.380  1.00  0.00      A    C 0
ATOM   1283  CG  GLU A 126      52.074  50.498  46.633  1.00  0.00      A    C 0
ATOM   1284  CD  GLU A 126      51.396  49.320  47.362  1.00  0.00      A    C 0
ATOM   1285  OE1 GLU A 126      51.519  48.153  46.927  1.00  0.00      A    O 0
ATOM   1286  OE2 GLU A 126      50.620  49.647  48.295  1.00  0.00      A    O 0
ATOM   1287  C   GLU A 126      51.661  52.141  43.135  1.00  0.00      A    C 0
ATOM   1288  O   GLU A 126      52.434  51.955  42.208  1.00  0.00      A    O 0
ATOM   1289  N   ALA A 127      50.367  52.405  42.987  1.00  0.00      A    N 0
ATOM   1290  H   ALA A 127      49.771  52.593  43.761  1.00  0.00      A    H 0
ATOM   1291  CA  ALA A 127      49.751  52.587  41.630  1.00  0.00      A    C 0
ATOM   1292  CB  ALA A 127      48.342  53.193  41.874  1.00  0.00      A    C 0
ATOM   1293  C   ALA A 127      50.518  53.537  40.747  1.00  0.00      A    C 0
ATOM   1294  O   ALA A 127      50.921  53.090  39.664  1.00  0.00      A    O 0
ATOM   1295  N   PHE A 128      50.925  54.570  41.388  1.00  0.00      A    N 0
ATOM   1296  H   PHE A 128      50.535  54.832  42.276  1.00  0.00      A    H 0
ATOM   1297  CA  PHE A 128      51.667  55.603  40.632  1.00  0.00      A    C 0
ATOM   1298  CB  PHE A 128      51.668  56.813  41.434  1.00  0.00      A    C 0
ATOM   1299  CG  PHE A 128      52.181  58.037  40.726  1.00  0.00      A    C 0
ATOM   1300  CD1 PHE A 128      51.322  58.932  40.141  1.00  0.00      A    C 0
ATOM   1301  HD1 PHE A 128      50.285  58.914  40.478  1.00  0.00      A    H 0
ATOM   1302  CD2 PHE A 128      53.514  58.225  40.428  1.00  0.00      A    C 0
ATOM   1303  HD2 PHE A 128      54.353  57.748  40.940  1.00  0.00      A    H 0
ATOM   1304  CE1 PHE A 128      51.728  59.990  39.310  1.00  0.00      A    C 0
ATOM   1305  HE1 PHE A 128      50.990  60.567  38.763  1.00  0.00      A    H 0
ATOM   1306  CE2 PHE A 128      53.985  59.229  39.568  1.00  0.00      A    C 0
ATOM   1307  HE2 PHE A 128      55.057  59.371  39.576  1.00  0.00      A    H 0
ATOM   1308  CZ  PHE A 128      53.065  60.151  39.073  1.00  0.00      A    C 0
ATOM   1309  HZ  PHE A 128      53.407  61.138  38.746  1.00  0.00      A    H 0
ATOM   1310  C   PHE A 128      53.104  55.195  40.222  1.00  0.00      A    C 0
ATOM   1311  O   PHE A 128      53.232  54.968  38.986  1.00  0.00      A    O 0
ATOM   1312  N   ILE A 129      53.948  54.752  41.203  1.00  0.00      A    N 0
ATOM   1313  H   ILE A 129      53.722  54.901  42.162  1.00  0.00      A    H 0
ATOM   1314  CA  ILE A 129      55.345  54.352  40.833  1.00  0.00      A    C 0
ATOM   1315  CB  ILE A 129      56.329  54.292  42.080  1.00  0.00      A    C 0
ATOM   1316  CG1 ILE A 129      57.853  54.566  41.676  1.00  0.00      A    C 0
ATOM   1317  CG2 ILE A 129      56.374  52.912  42.814  1.00  0.00      A    C 0
ATOM   1318  CD  ILE A 129      58.009  56.026  41.286  1.00  0.00      A    C 0
ATOM   1319  C   ILE A 129      55.347  52.999  39.986  1.00  0.00      A    C 0
ATOM   1320  O   ILE A 129      56.223  52.906  39.134  1.00  0.00      A    O 0
ATOM   1321  N   GLU A 130      54.488  52.040  40.220  1.00  0.00      A    N 0
ATOM   1322  H   GLU A 130      53.796  52.167  40.938  1.00  0.00      A    H 0
ATOM   1323  CA  GLU A 130      54.367  50.743  39.583  1.00  0.00      A    C 0
ATOM   1324  CB  GLU A 130      53.748  49.839  40.553  1.00  0.00      A    C 0
ATOM   1325  CG  GLU A 130      53.173  48.494  40.075  1.00  0.00      A    C 0
ATOM   1326  CD  GLU A 130      54.146  47.520  39.390  1.00  0.00      A    C 0
ATOM   1327  OE1 GLU A 130      53.938  47.243  38.192  1.00  0.00      A    O 0
ATOM   1328  OE2 GLU A 130      55.042  47.003  40.053  1.00  0.00      A    O 0
ATOM   1329  C   GLU A 130      53.740  50.810  38.151  1.00  0.00      A    C 0
ATOM   1330  O   GLU A 130      54.326  50.275  37.218  1.00  0.00      A    O 0
ATOM   1331  N   LYS A 131      52.544  51.437  38.060  1.00  0.00      A    N 0
ATOM   1332  H   LYS A 131      52.185  51.891  38.882  1.00  0.00      A    H 0
ATOM   1333  CA  LYS A 131      51.754  51.365  36.824  1.00  0.00      A    C 0
ATOM   1334  CB  LYS A 131      50.257  51.012  37.200  1.00  0.00      A    C 0
ATOM   1335  CG  LYS A 131      50.185  49.656  37.755  1.00  0.00      A    C 0
ATOM   1336  CD  LYS A 131      50.694  48.649  36.768  1.00  0.00      A    C 0
ATOM   1337  CE  LYS A 131      50.656  47.256  37.334  1.00  0.00      A    C 0
ATOM   1338  NZ  LYS A 131      51.170  46.214  36.508  1.00  0.00      A    N 0
ATOM   1339  HZ1 LYS A 131      51.987  46.508  36.015  1.00  0.00      A    H 0
ATOM   1340  HZ2 LYS A 131      51.400  45.377  37.002  1.00  0.00      A    H 0
ATOM   1341  HZ3 LYS A 131      50.429  45.964  35.888  1.00  0.00      A    H 0
ATOM   1342  C   LYS A 131      51.752  52.707  36.021  1.00  0.00      A    C 0
ATOM   1343  O   LYS A 131      51.593  52.544  34.808  1.00  0.00      A    O 0
ATOM   1344  N   VAL A 132      51.538  53.833  36.728  1.00  0.00      A    N 0
ATOM   1345  H   VAL A 132      51.266  53.927  37.690  1.00  0.00      A    H 0
ATOM   1346  CA  VAL A 132      51.661  55.163  36.103  1.00  0.00      A    C 0
ATOM   1347  CB  VAL A 132      51.246  56.261  37.176  1.00  0.00      A    C 0
ATOM   1348  CG1 VAL A 132      51.618  57.660  36.735  1.00  0.00      A    C 0
ATOM   1349  CG2 VAL A 132      49.734  56.267  37.470  1.00  0.00      A    C 0
ATOM   1350  C   VAL A 132      53.084  55.312  35.565  1.00  0.00      A    C 0
ATOM   1351  O   VAL A 132      53.354  55.181  34.374  1.00  0.00      A    O 0
ATOM   1352  N   SER A 133      53.991  55.666  36.440  1.00  0.00      A    N 0
ATOM   1353  H   SER A 133      53.824  55.398  37.382  1.00  0.00      A    H 0
ATOM   1354  CA  SER A 133      55.441  55.973  36.026  1.00  0.00      A    C 0
ATOM   1355  CB  SER A 133      56.023  56.846  37.130  1.00  0.00      A    C 0
ATOM   1356  OG  SER A 133      55.434  58.141  36.948  1.00  0.00      A    O 0
ATOM   1357  HG  SER A 133      56.052  58.729  37.479  1.00  0.00      A    H 0
ATOM   1358  C   SER A 133      56.221  54.694  35.815  1.00  0.00      A    C 0
ATOM   1359  O   SER A 133      56.769  54.081  36.746  1.00  0.00      A    O 0
ATOM   1360  N   ARG A 134      56.267  54.267  34.537  1.00  0.00      A    N 0
ATOM   1361  H   ARG A 134      55.891  54.802  33.785  1.00  0.00      A    H 0
ATOM   1362  CA  ARG A 134      56.692  52.901  34.203  1.00  0.00      A    C 0
ATOM   1363  CB  ARG A 134      55.798  52.261  33.148  1.00  0.00      A    C 0
ATOM   1364  CG  ARG A 134      55.882  50.719  33.076  1.00  0.00      A    C 0
ATOM   1365  CD  ARG A 134      54.672  50.078  32.325  1.00  0.00      A    C 0
ATOM   1366  NE  ARG A 134      54.691  48.615  32.382  1.00  0.00      A    N 0
ATOM   1367  HE  ARG A 134      55.381  48.247  33.003  1.00  0.00      A    H 0
ATOM   1368  CZ  ARG A 134      53.869  47.833  31.740  1.00  0.00      A    C 0
ATOM   1369  NH1 ARG A 134      52.971  48.224  30.871  1.00  0.00      A    N 0
ATOM   1370 1HH1 ARG A 134      52.865  49.191  30.622  1.00  0.00      A    H 0
ATOM   1371 2HH1 ARG A 134      52.504  47.529  30.311  1.00  0.00      A    H 0
ATOM   1372  NH2 ARG A 134      53.643  46.623  32.292  1.00  0.00      A    N 0
ATOM   1373 1HH2 ARG A 134      54.041  46.416  33.183  1.00  0.00      A    H 0
ATOM   1374 2HH2 ARG A 134      52.983  45.975  31.904  1.00  0.00      A    H 0
ATOM   1375  C   ARG A 134      58.198  52.646  33.977  1.00  0.00      A    C 0
ATOM   1376  O   ARG A 134      58.846  52.940  33.046  1.00  0.00      A    O 0
ATOM   1377  N   ARG A 135      58.796  51.838  34.974  1.00  0.00      A    N 0
ATOM   1378  H   ARG A 135      58.298  51.412  35.726  1.00  0.00      A    H 0
ATOM   1379  CA  ARG A 135      60.263  51.726  34.954  1.00  0.00      A    C 0
ATOM   1380  CB  ARG A 135      60.721  52.825  35.942  1.00  0.00      A    C 0
ATOM   1381  CG  ARG A 135      62.213  52.966  35.893  1.00  0.00      A    C 0
ATOM   1382  CD  ARG A 135      62.798  53.721  37.090  1.00  0.00      A    C 0
ATOM   1383  NE  ARG A 135      62.772  52.986  38.425  1.00  0.00      A    N 0
ATOM   1384  HE  ARG A 135      62.111  52.241  38.490  1.00  0.00      A    H 0
ATOM   1385  CZ  ARG A 135      63.652  53.130  39.427  1.00  0.00      A    C 0
ATOM   1386  NH1 ARG A 135      64.487  54.174  39.410  1.00  0.00      A    N 0
ATOM   1387 1HH1 ARG A 135      64.388  54.866  38.689  1.00  0.00      A    H 0
ATOM   1388 2HH1 ARG A 135      65.355  54.131  39.897  1.00  0.00      A    H 0
ATOM   1389  NH2 ARG A 135      63.858  52.080  40.248  1.00  0.00      A    N 0
ATOM   1390 1HH2 ARG A 135      63.323  51.232  40.153  1.00  0.00      A    H 0
ATOM   1391 2HH2 ARG A 135      64.346  52.293  41.093  1.00  0.00      A    H 0
ATOM   1392  C   ARG A 135      60.727  50.282  35.253  1.00  0.00      A    C 0
ATOM   1393  O   ARG A 135      61.235  49.620  34.355  1.00  0.00      A    O 0
ATOM   1394  N   SER A 136      60.607  49.909  36.567  1.00  0.00      A    N 0
ATOM   1395  H   SER A 136      60.647  50.588  37.295  1.00  0.00      A    H 0
ATOM   1396  CA  SER A 136      61.122  48.595  37.031  1.00  0.00      A    C 0
ATOM   1397  CB  SER A 136      62.472  48.596  37.770  1.00  0.00      A    C 0
ATOM   1398  OG  SER A 136      62.640  49.764  38.640  1.00  0.00      A    O 0
ATOM   1399  HG  SER A 136      61.886  49.792  39.292  1.00  0.00      A    H 0
ATOM   1400  C   SER A 136      60.145  47.722  37.796  1.00  0.00      A    C 0
ATOM   1401  O   SER A 136      59.793  48.054  38.921  1.00  0.00      A    O 0
ATOM   1402  N   ASN A 137      59.992  46.641  37.102  1.00  0.00      A    N 0
ATOM   1403  H   ASN A 137      60.508  46.543  36.257  1.00  0.00      A    H 0
ATOM   1404  CA  ASN A 137      59.197  45.473  37.553  1.00  0.00      A    C 0
ATOM   1405  CB  ASN A 137      59.637  44.350  36.601  1.00  0.00      A    C 0
ATOM   1406  CG  ASN A 137      59.185  42.942  36.974  1.00  0.00      A    C 0
ATOM   1407  OD1 ASN A 137      59.592  42.348  37.977  1.00  0.00      A    O 0
ATOM   1408  ND2 ASN A 137      58.260  42.391  36.306  1.00  0.00      A    N 0
ATOM   1409 1HD2 ASN A 137      57.834  42.798  35.499  1.00  0.00      A    H 0
ATOM   1410 2HD2 ASN A 137      57.917  41.525  36.659  1.00  0.00      A    H 0
ATOM   1411  C   ASN A 137      59.370  45.123  39.042  1.00  0.00      A    C 0
ATOM   1412  O   ASN A 137      60.527  44.963  39.409  1.00  0.00      A    O 0
ATOM   1413  N   PHE A 138      58.258  44.907  39.718  1.00  0.00      A    N 0
ATOM   1414  H   PHE A 138      57.498  44.735  39.085  1.00  0.00      A    H 0
ATOM   1415  CA  PHE A 138      58.102  44.848  41.223  1.00  0.00      A    C 0
ATOM   1416  CB  PHE A 138      58.947  43.668  41.747  1.00  0.00      A    C 0
ATOM   1417  CG  PHE A 138      58.759  43.392  43.180  1.00  0.00      A    C 0
ATOM   1418  CD1 PHE A 138      59.707  43.851  44.071  1.00  0.00      A    C 0
ATOM   1419  HD1 PHE A 138      60.627  44.237  43.633  1.00  0.00      A    H 0
ATOM   1420  CD2 PHE A 138      57.750  42.565  43.583  1.00  0.00      A    C 0
ATOM   1421  HD2 PHE A 138      56.967  42.308  42.874  1.00  0.00      A    H 0
ATOM   1422  CE1 PHE A 138      59.522  43.544  45.434  1.00  0.00      A    C 0
ATOM   1423  HE1 PHE A 138      60.222  43.934  46.171  1.00  0.00      A    H 0
ATOM   1424  CE2 PHE A 138      57.605  42.127  44.840  1.00  0.00      A    C 0
ATOM   1425  HE2 PHE A 138      56.755  41.501  45.104  1.00  0.00      A    H 0
ATOM   1426  CZ  PHE A 138      58.509  42.633  45.770  1.00  0.00      A    C 0
ATOM   1427  HZ  PHE A 138      58.415  42.121  46.739  1.00  0.00      A    H 0
ATOM   1428  C   PHE A 138      58.562  46.255  41.791  1.00  0.00      A    C 0
ATOM   1429  O   PHE A 138      59.367  46.321  42.726  1.00  0.00      A    O 0
ATOM   1430  N   GLU A 139      57.984  47.371  41.284  1.00  0.00      A    N 0
ATOM   1431  H   GLU A 139      57.329  47.346  40.525  1.00  0.00      A    H 0
ATOM   1432  CA  GLU A 139      58.443  48.763  41.672  1.00  0.00      A    C 0
ATOM   1433  CB  GLU A 139      57.893  49.684  40.631  1.00  0.00      A    C 0
ATOM   1434  CG  GLU A 139      58.776  50.974  40.625  1.00  0.00      A    C 0
ATOM   1435  CD  GLU A 139      60.102  51.026  39.852  1.00  0.00      A    C 0
ATOM   1436  OE1 GLU A 139      60.123  51.514  38.655  1.00  0.00      A    O 0
ATOM   1437  OE2 GLU A 139      61.057  50.479  40.324  1.00  0.00      A    O 0
ATOM   1438  C   GLU A 139      57.972  49.143  43.089  1.00  0.00      A    C 0
ATOM   1439  O   GLU A 139      58.797  49.608  43.881  1.00  0.00      A    O 0
ATOM   1440  N   PHE A 140      56.767  48.778  43.450  1.00  0.00      A    N 0
ATOM   1441  H   PHE A 140      56.078  48.591  42.747  1.00  0.00      A    H 0
ATOM   1442  CA  PHE A 140      56.223  48.980  44.843  1.00  0.00      A    C 0
ATOM   1443  CB  PHE A 140      54.732  48.585  44.780  1.00  0.00      A    C 0
ATOM   1444  CG  PHE A 140      54.581  47.057  44.581  1.00  0.00      A    C 0
ATOM   1445  CD1 PHE A 140      54.713  46.073  45.541  1.00  0.00      A    C 0
ATOM   1446  HD1 PHE A 140      54.780  46.323  46.593  1.00  0.00      A    H 0
ATOM   1447  CD2 PHE A 140      54.492  46.666  43.254  1.00  0.00      A    C 0
ATOM   1448  HD2 PHE A 140      54.319  47.379  42.454  1.00  0.00      A    H 0
ATOM   1449  CE1 PHE A 140      54.918  44.786  45.179  1.00  0.00      A    C 0
ATOM   1450  HE1 PHE A 140      55.433  44.174  45.931  1.00  0.00      A    H 0
ATOM   1451  CE2 PHE A 140      54.614  45.398  42.823  1.00  0.00      A    C 0
ATOM   1452  HE2 PHE A 140      54.492  45.203  41.760  1.00  0.00      A    H 0
ATOM   1453  CZ  PHE A 140      54.834  44.445  43.820  1.00  0.00      A    C 0
ATOM   1454  HZ  PHE A 140      55.005  43.416  43.490  1.00  0.00      A    H 0
ATOM   1455  C   PHE A 140      57.064  48.368  45.890  1.00  0.00      A    C 0
ATOM   1456  O   PHE A 140      57.027  48.981  46.972  1.00  0.00      A    O 0
ATOM   1457  N   GLY A 141      57.620  47.230  45.697  1.00  0.00      A    N 0
ATOM   1458  H   GLY A 141      57.568  46.756  44.823  1.00  0.00      A    H 0
ATOM   1459  CA  GLY A 141      58.638  46.652  46.650  1.00  0.00      A    C 0
ATOM   1460  C   GLY A 141      59.872  47.484  46.994  1.00  0.00      A    C 0
ATOM   1461  O   GLY A 141      60.287  47.368  48.151  1.00  0.00      A    O 0
ATOM   1462  N   ARG A 142      60.398  48.075  45.945  1.00  0.00      A    N 0
ATOM   1463  H   ARG A 142      60.060  47.854  45.027  1.00  0.00      A    H 0
ATOM   1464  CA  ARG A 142      61.457  49.101  45.986  1.00  0.00      A    C 0
ATOM   1465  CB  ARG A 142      61.787  49.583  44.584  1.00  0.00      A    C 0
ATOM   1466  CG  ARG A 142      62.822  48.707  43.945  1.00  0.00      A    C 0
ATOM   1467  CD  ARG A 142      62.956  49.118  42.518  1.00  0.00      A    C 0
ATOM   1468  NE  ARG A 142      63.590  48.100  41.730  1.00  0.00      A    N 0
ATOM   1469  HE  ARG A 142      64.537  48.354  41.527  1.00  0.00      A    H 0
ATOM   1470  CZ  ARG A 142      63.073  47.066  41.081  1.00  0.00      A    C 0
ATOM   1471  NH1 ARG A 142      61.764  46.782  41.132  1.00  0.00      A    N 0
ATOM   1472 1HH1 ARG A 142      61.102  47.219  41.739  1.00  0.00      A    H 0
ATOM   1473 2HH1 ARG A 142      61.517  45.987  40.571  1.00  0.00      A    H 0
ATOM   1474  NH2 ARG A 142      63.795  46.562  40.115  1.00  0.00      A    N 0
ATOM   1475 1HH2 ARG A 142      64.651  47.029  39.886  1.00  0.00      A    H 0
ATOM   1476 2HH2 ARG A 142      63.745  45.579  39.997  1.00  0.00      A    H 0
ATOM   1477  C   ARG A 142      61.167  50.337  46.881  1.00  0.00      A    C 0
ATOM   1478  O   ARG A 142      61.813  50.411  47.929  1.00  0.00      A    O 0
ATOM   1479  N   ALA A 143      60.021  51.012  46.558  1.00  0.00      A    N 0
ATOM   1480  H   ALA A 143      59.693  51.002  45.613  1.00  0.00      A    H 0
ATOM   1481  CA  ALA A 143      59.475  52.071  47.393  1.00  0.00      A    C 0
ATOM   1482  CB  ALA A 143      58.389  52.766  46.568  1.00  0.00      A    C 0
ATOM   1483  C   ALA A 143      59.031  51.628  48.756  1.00  0.00      A    C 0
ATOM   1484  O   ALA A 143      59.100  52.466  49.668  1.00  0.00      A    O 0
ATOM   1485  N   ARG A 144      58.557  50.378  48.803  1.00  0.00      A    N 0
ATOM   1486  H   ARG A 144      58.202  49.928  47.983  1.00  0.00      A    H 0
ATOM   1487  CA  ARG A 144      58.255  49.806  50.097  1.00  0.00      A    C 0
ATOM   1488  CB  ARG A 144      57.471  48.500  49.912  1.00  0.00      A    C 0
ATOM   1489  CG  ARG A 144      57.047  47.837  51.251  1.00  0.00      A    C 0
ATOM   1490  CD  ARG A 144      55.755  48.469  51.962  1.00  0.00      A    C 0
ATOM   1491  NE  ARG A 144      55.541  47.916  53.284  1.00  0.00      A    N 0
ATOM   1492  HE  ARG A 144      56.292  48.078  53.937  1.00  0.00      A    H 0
ATOM   1493  CZ  ARG A 144      54.649  47.055  53.876  1.00  0.00      A    C 0
ATOM   1494  NH1 ARG A 144      53.559  46.860  53.170  1.00  0.00      A    N 0
ATOM   1495 1HH1 ARG A 144      53.455  47.366  52.315  1.00  0.00      A    H 0
ATOM   1496 2HH1 ARG A 144      52.964  46.074  53.335  1.00  0.00      A    H 0
ATOM   1497  NH2 ARG A 144      54.984  46.286  54.946  1.00  0.00      A    N 0
ATOM   1498 1HH2 ARG A 144      55.900  46.244  55.343  1.00  0.00      A    H 0
ATOM   1499 2HH2 ARG A 144      54.269  45.760  55.415  1.00  0.00      A    H 0
ATOM   1500  C   ARG A 144      59.470  49.479  51.069  1.00  0.00      A    C 0
ATOM   1501  O   ARG A 144      59.336  49.754  52.263  1.00  0.00      A    O 0
ATOM   1502  N   MET A 145      60.688  49.238  50.567  1.00  0.00      A    N 0
ATOM   1503  H   MET A 145      60.748  48.568  49.827  1.00  0.00      A    H 0
ATOM   1504  CA  MET A 145      61.958  49.341  51.273  1.00  0.00      A    C 0
ATOM   1505  CB  MET A 145      63.063  49.022  50.235  1.00  0.00      A    C 0
ATOM   1506  CG  MET A 145      63.038  47.598  49.741  1.00  0.00      A    C 0
ATOM   1507  SD  MET A 145      64.059  47.327  48.222  1.00  0.00      A    S 0
ATOM   1508  CE  MET A 145      63.235  45.986  47.357  1.00  0.00      A    C 0
ATOM   1509  C   MET A 145      62.255  50.773  51.833  1.00  0.00      A    C 0
ATOM   1510  O   MET A 145      62.931  50.849  52.860  1.00  0.00      A    O 0
ATOM   1511  N   PHE A 146      61.769  51.853  51.186  1.00  0.00      A    N 0
ATOM   1512  H   PHE A 146      61.544  51.801  50.210  1.00  0.00      A    H 0
ATOM   1513  CA  PHE A 146      61.854  53.195  51.772  1.00  0.00      A    C 0
ATOM   1514  CB  PHE A 146      61.289  54.175  50.749  1.00  0.00      A    C 0
ATOM   1515  CG  PHE A 146      62.204  54.680  49.617  1.00  0.00      A    C 0
ATOM   1516  CD1 PHE A 146      62.520  54.070  48.391  1.00  0.00      A    C 0
ATOM   1517  HD1 PHE A 146      62.002  53.130  48.179  1.00  0.00      A    H 0
ATOM   1518  CD2 PHE A 146      62.783  55.939  49.878  1.00  0.00      A    C 0
ATOM   1519  HD2 PHE A 146      62.511  56.553  50.743  1.00  0.00      A    H 0
ATOM   1520  CE1 PHE A 146      63.301  54.626  47.370  1.00  0.00      A    C 0
ATOM   1521  HE1 PHE A 146      63.613  54.125  46.450  1.00  0.00      A    H 0
ATOM   1522  CE2 PHE A 146      63.510  56.528  48.796  1.00  0.00      A    C 0
ATOM   1523  HE2 PHE A 146      63.784  57.582  48.868  1.00  0.00      A    H 0
ATOM   1524  CZ  PHE A 146      63.774  55.934  47.580  1.00  0.00      A    C 0
ATOM   1525  HZ  PHE A 146      64.018  56.584  46.735  1.00  0.00      A    H 0
ATOM   1526  C   PHE A 146      61.161  53.261  53.142  1.00  0.00      A    C 0
ATOM   1527  O   PHE A 146      61.725  53.657  54.151  1.00  0.00      A    O 0
ATOM   1528  N   GLY A 147      59.878  52.885  53.054  1.00  0.00      A    N 0
ATOM   1529  H   GLY A 147      59.602  52.749  52.103  1.00  0.00      A    H 0
ATOM   1530  CA  GLY A 147      58.982  52.713  54.155  1.00  0.00      A    C 0
ATOM   1531  C   GLY A 147      59.355  51.635  55.214  1.00  0.00      A    C 0
ATOM   1532  O   GLY A 147      59.022  51.890  56.372  1.00  0.00      A    O 0
ATOM   1533  N   CYS A 148      60.059  50.583  54.786  1.00  0.00      A    N 0
ATOM   1534  H   CYS A 148      59.706  50.123  53.976  1.00  0.00      A    H 0
ATOM   1535  CA  CYS A 148      60.893  49.805  55.658  1.00  0.00      A    C 0
ATOM   1536  CB  CYS A 148      61.613  48.636  54.944  1.00  0.00      A    C 0
ATOM   1537  SG  CYS A 148      60.371  47.350  54.565  1.00  0.00      A    S 0
ATOM   1538  HG  CYS A 148      60.001  47.274  55.844  1.00  0.00      A    H 0
ATOM   1539  C   CYS A 148      61.830  50.606  56.578  1.00  0.00      A    C 0
ATOM   1540  O   CYS A 148      61.590  50.620  57.782  1.00  0.00      A    O 0
ATOM   1541  N   VAL A 149      62.813  51.232  55.922  1.00  0.00      A    N 0
ATOM   1542  H   VAL A 149      62.746  51.316  54.929  1.00  0.00      A    H 0
ATOM   1543  CA  VAL A 149      63.690  52.192  56.637  1.00  0.00      A    C 0
ATOM   1544  CB  VAL A 149      64.713  52.862  55.659  1.00  0.00      A    C 0
ATOM   1545  CG1 VAL A 149      65.745  53.765  56.323  1.00  0.00      A    C 0
ATOM   1546  CG2 VAL A 149      65.572  51.818  54.968  1.00  0.00      A    C 0
ATOM   1547  C   VAL A 149      62.894  53.215  57.398  1.00  0.00      A    C 0
ATOM   1548  O   VAL A 149      63.025  53.244  58.606  1.00  0.00      A    O 0
ATOM   1549  N   GLY A 150      62.018  54.078  56.824  1.00  0.00      A    N 0
ATOM   1550  H   GLY A 150      62.186  54.448  55.909  1.00  0.00      A    H 0
ATOM   1551  CA  GLY A 150      60.757  54.693  57.505  1.00  0.00      A    C 0
ATOM   1552  C   GLY A 150      60.517  54.130  58.938  1.00  0.00      A    C 0
ATOM   1553  O   GLY A 150      60.867  54.767  59.933  1.00  0.00      A    O 0
ATOM   1554  N   TRP A 151      59.812  52.990  59.006  1.00  0.00      A    N 0
ATOM   1555  H   TRP A 151      59.300  52.815  58.169  1.00  0.00      A    H 0
ATOM   1556  CA  TRP A 151      59.410  52.285  60.216  1.00  0.00      A    C 0
ATOM   1557  CB  TRP A 151      58.526  51.144  59.816  1.00  0.00      A    C 0
ATOM   1558  CG  TRP A 151      57.282  50.883  60.745  1.00  0.00      A    C 0
ATOM   1559  CD1 TRP A 151      57.382  50.508  61.987  1.00  0.00      A    C 0
ATOM   1560  HD1 TRP A 151      58.240  50.155  62.564  1.00  0.00      A    H 0
ATOM   1561  CD2 TRP A 151      55.953  50.723  60.322  1.00  0.00      A    C 0
ATOM   1562  NE1 TRP A 151      56.159  50.143  62.408  1.00  0.00      A    N 0
ATOM   1563  HE1 TRP A 151      55.996  49.702  63.286  1.00  0.00      A    H 0
ATOM   1564  CE2 TRP A 151      55.269  50.320  61.447  1.00  0.00      A    C 0
ATOM   1565  CE3 TRP A 151      55.326  50.837  59.108  1.00  0.00      A    C 0
ATOM   1566  HE3 TRP A 151      55.749  51.282  58.206  1.00  0.00      A    H 0
ATOM   1567  CZ2 TRP A 151      53.898  50.024  61.308  1.00  0.00      A    C 0
ATOM   1568  HZ2 TRP A 151      53.395  49.804  62.254  1.00  0.00      A    H 0
ATOM   1569  CZ3 TRP A 151      54.027  50.529  58.988  1.00  0.00      A    C 0
ATOM   1570  HZ3 TRP A 151      53.596  50.739  58.008  1.00  0.00      A    H 0
ATOM   1571  CH2 TRP A 151      53.267  50.178  60.063  1.00  0.00      A    C 0
ATOM   1572  HH2 TRP A 151      52.204  50.022  59.915  1.00  0.00      A    H 0
ATOM   1573  C   TRP A 151      60.452  51.771  61.196  1.00  0.00      A    C 0
ATOM   1574  O   TRP A 151      60.449  52.037  62.358  1.00  0.00      A    O 0
ATOM   1575  N   ALA A 152      61.507  51.209  60.547  1.00  0.00      A    N 0
ATOM   1576  H   ALA A 152      61.534  50.941  59.584  1.00  0.00      A    H 0
ATOM   1577  CA  ALA A 152      62.653  50.618  61.327  1.00  0.00      A    C 0
ATOM   1578  CB  ALA A 152      63.676  49.924  60.403  1.00  0.00      A    C 0
ATOM   1579  C   ALA A 152      63.302  51.692  62.223  1.00  0.00      A    C 0
ATOM   1580  O   ALA A 152      63.633  51.407  63.388  1.00  0.00      A    O 0
ATOM   1581  N   LEU A 153      63.441  52.862  61.603  1.00  0.00      A    N 0
ATOM   1582  H   LEU A 153      63.088  52.891  60.667  1.00  0.00      A    H 0
ATOM   1583  CA  LEU A 153      63.918  54.103  62.236  1.00  0.00      A    C 0
ATOM   1584  CB  LEU A 153      64.206  55.194  61.186  1.00  0.00      A    C 0
ATOM   1585  CG  LEU A 153      65.080  56.432  61.502  1.00  0.00      A    C 0
ATOM   1586  CD1 LEU A 153      65.572  57.122  60.171  1.00  0.00      A    C 0
ATOM   1587  CD2 LEU A 153      64.279  57.504  62.221  1.00  0.00      A    C 0
ATOM   1588  C   LEU A 153      62.935  54.714  63.253  1.00  0.00      A    C 0
ATOM   1589  O   LEU A 153      63.125  54.658  64.462  1.00  0.00      A    O 0
ATOM   1590  N   CYS A 154      61.729  55.059  62.841  1.00  0.00      A    N 0
ATOM   1591  H   CYS A 154      61.421  54.840  61.913  1.00  0.00      A    H 0
ATOM   1592  CA  CYS A 154      60.685  55.724  63.547  1.00  0.00      A    C 0
ATOM   1593  CB  CYS A 154      59.499  55.742  62.555  1.00  0.00      A    C 0
ATOM   1594  SG  CYS A 154      58.156  56.701  63.267  1.00  0.00      A    S 0
ATOM   1595  HG  CYS A 154      57.359  56.623  62.201  1.00  0.00      A    H 0
ATOM   1596  C   CYS A 154      60.373  54.952  64.898  1.00  0.00      A    C 0
ATOM   1597  O   CYS A 154      60.583  55.497  65.968  1.00  0.00      A    O 0
ATOM   1598  N   ALA A 155      59.852  53.732  64.755  1.00  0.00      A    N 0
ATOM   1599  H   ALA A 155      59.697  53.377  63.829  1.00  0.00      A    H 0
ATOM   1600  CA  ALA A 155      59.543  52.860  65.809  1.00  0.00      A    C 0
ATOM   1601  CB  ALA A 155      59.158  51.486  65.129  1.00  0.00      A    C 0
ATOM   1602  C   ALA A 155      60.531  52.750  66.997  1.00  0.00      A    C 0
ATOM   1603  O   ALA A 155      60.071  52.750  68.135  1.00  0.00      A    O 0
ATOM   1604  N   SER A 156      61.857  52.697  66.717  1.00  0.00      A    N 0
ATOM   1605  H   SER A 156      62.253  52.179  65.967  1.00  0.00      A    H 0
ATOM   1606  CA  SER A 156      62.864  52.785  67.799  1.00  0.00      A    C 0
ATOM   1607  CB  SER A 156      64.297  52.416  67.347  1.00  0.00      A    C 0
ATOM   1608  OG  SER A 156      64.489  51.039  67.408  1.00  0.00      A    O 0
ATOM   1609  HG  SER A 156      64.663  50.706  66.485  1.00  0.00      A    H 0
ATOM   1610  C   SER A 156      63.021  54.192  68.282  1.00  0.00      A    C 0
ATOM   1611  O   SER A 156      62.930  54.341  69.509  1.00  0.00      A    O 0
ATOM   1612  N   ILE A 157      62.993  55.157  67.380  1.00  0.00      A    N 0
ATOM   1613  H   ILE A 157      62.665  54.937  66.462  1.00  0.00      A    H 0
ATOM   1614  CA  ILE A 157      63.209  56.568  67.822  1.00  0.00      A    C 0
ATOM   1615  CB  ILE A 157      63.546  57.560  66.694  1.00  0.00      A    C 0
ATOM   1616  CG1 ILE A 157      62.327  58.051  65.838  1.00  0.00      A    C 0
ATOM   1617  CG2 ILE A 157      64.680  56.957  65.785  1.00  0.00      A    C 0
ATOM   1618  CD  ILE A 157      62.655  59.314  65.041  1.00  0.00      A    C 0
ATOM   1619  C   ILE A 157      62.053  57.177  68.692  1.00  0.00      A    C 0
ATOM   1620  O   ILE A 157      62.284  57.902  69.645  1.00  0.00      A    O 0
ATOM   1621  N   VAL A 158      60.806  56.796  68.324  1.00  0.00      A    N 0
ATOM   1622  H   VAL A 158      60.697  56.386  67.418  1.00  0.00      A    H 0
ATOM   1623  CA  VAL A 158      59.612  57.246  69.019  1.00  0.00      A    C 0
ATOM   1624  CB  VAL A 158      58.373  57.278  67.988  1.00  0.00      A    C 0
ATOM   1625  CG1 VAL A 158      58.018  55.919  67.377  1.00  0.00      A    C 0
ATOM   1626  CG2 VAL A 158      57.115  57.849  68.590  1.00  0.00      A    C 0
ATOM   1627  C   VAL A 158      59.483  56.418  70.289  1.00  0.00      A    C 0
ATOM   1628  O   VAL A 158      59.710  56.907  71.430  1.00  0.00      A    O 0
ATOM   1629  N   GLY A 159      59.652  55.122  70.077  1.00  0.00      A    N 0
ATOM   1630  H   GLY A 159      59.971  54.863  69.160  1.00  0.00      A    H 0
ATOM   1631  CA  GLY A 159      59.739  54.096  71.119  1.00  0.00      A    C 0
ATOM   1632  C   GLY A 159      60.599  54.397  72.357  1.00  0.00      A    C 0
ATOM   1633  O   GLY A 159      60.134  54.437  73.484  1.00  0.00      A    O 0
ATOM   1634  N   ILE A 160      61.846  54.736  72.015  1.00  0.00      A    N 0
ATOM   1635  H   ILE A 160      62.132  54.704  71.061  1.00  0.00      A    H 0
ATOM   1636  CA  ILE A 160      62.856  55.194  72.995  1.00  0.00      A    C 0
ATOM   1637  CB  ILE A 160      64.259  55.108  72.375  1.00  0.00      A    C 0
ATOM   1638  CG1 ILE A 160      64.518  56.063  71.239  1.00  0.00      A    C 0
ATOM   1639  CG2 ILE A 160      64.772  53.673  72.152  1.00  0.00      A    C 0
ATOM   1640  CD  ILE A 160      65.902  56.188  70.673  1.00  0.00      A    C 0
ATOM   1641  C   ILE A 160      62.532  56.619  73.605  1.00  0.00      A    C 0
ATOM   1642  O   ILE A 160      62.822  56.863  74.763  1.00  0.00      A    O 0
ATOM   1643  N   MET A 161      62.045  57.562  72.772  1.00  0.00      A    N 0
ATOM   1644  H   MET A 161      61.606  57.453  71.882  1.00  0.00      A    H 0
ATOM   1645  CA  MET A 161      62.012  58.960  73.228  1.00  0.00      A    C 0
ATOM   1646  CB  MET A 161      62.413  59.898  72.081  1.00  0.00      A    C 0
ATOM   1647  CG  MET A 161      62.553  61.370  72.472  1.00  0.00      A    C 0
ATOM   1648  SD  MET A 161      62.744  62.574  71.139  1.00  0.00      A    S 0
ATOM   1649  CE  MET A 161      64.087  61.890  70.209  1.00  0.00      A    C 0
ATOM   1650  C   MET A 161      60.672  59.345  73.888  1.00  0.00      A    C 0
ATOM   1651  O   MET A 161      60.597  60.373  74.557  1.00  0.00      A    O 0
ATOM   1652  N   PHE A 162      59.645  58.413  73.885  1.00  0.00      A    N 0
ATOM   1653  H   PHE A 162      59.769  57.622  73.287  1.00  0.00      A    H 0
ATOM   1654  CA  PHE A 162      58.206  58.619  74.261  1.00  0.00      A    C 0
ATOM   1655  CB  PHE A 162      57.691  57.187  74.386  1.00  0.00      A    C 0
ATOM   1656  CG  PHE A 162      56.343  56.956  73.674  1.00  0.00      A    C 0
ATOM   1657  CD1 PHE A 162      55.200  57.291  74.383  1.00  0.00      A    C 0
ATOM   1658  HD1 PHE A 162      55.255  57.847  75.315  1.00  0.00      A    H 0
ATOM   1659  CD2 PHE A 162      56.326  56.255  72.486  1.00  0.00      A    C 0
ATOM   1660  HD2 PHE A 162      57.212  56.320  71.860  1.00  0.00      A    H 0
ATOM   1661  CE1 PHE A 162      53.971  56.896  73.845  1.00  0.00      A    C 0
ATOM   1662  HE1 PHE A 162      53.052  57.157  74.382  1.00  0.00      A    H 0
ATOM   1663  CE2 PHE A 162      55.135  55.795  72.010  1.00  0.00      A    C 0
ATOM   1664  HE2 PHE A 162      55.085  55.092  71.173  1.00  0.00      A    H 0
ATOM   1665  CZ  PHE A 162      53.954  56.194  72.637  1.00  0.00      A    C 0
ATOM   1666  HZ  PHE A 162      52.988  55.908  72.211  1.00  0.00      A    H 0
ATOM   1667  C   PHE A 162      57.920  59.542  75.437  1.00  0.00      A    C 0
ATOM   1668  O   PHE A 162      57.082  60.437  75.442  1.00  0.00      A    O 0
ATOM   1669  N   THR A 163      58.573  59.247  76.587  1.00  0.00      A    N 0
ATOM   1670  H   THR A 163      59.229  58.500  76.710  1.00  0.00      A    H 0
ATOM   1671  CA  THR A 163      58.334  60.106  77.804  1.00  0.00      A    C 0
ATOM   1672  CB  THR A 163      59.103  59.541  78.970  1.00  0.00      A    C 0
ATOM   1673  OG1 THR A 163      58.969  58.114  79.048  1.00  0.00      A    O 0
ATOM   1674  HG1 THR A 163      59.760  57.635  78.681  1.00  0.00      A    H 0
ATOM   1675  CG2 THR A 163      58.798  60.277  80.323  1.00  0.00      A    C 0
ATOM   1676  C   THR A 163      58.855  61.554  77.529  1.00  0.00      A    C 0
ATOM   1677  O   THR A 163      58.085  62.424  77.804  1.00  0.00      A    O 0
ATOM   1678  N   ILE A 164      60.018  61.778  76.963  1.00  0.00      A    N 0
ATOM   1679  H   ILE A 164      60.788  61.154  76.820  1.00  0.00      A    H 0
ATOM   1680  CA  ILE A 164      60.476  63.116  76.542  1.00  0.00      A    C 0
ATOM   1681  CB  ILE A 164      61.910  62.922  75.935  1.00  0.00      A    C 0
ATOM   1682  CG1 ILE A 164      63.102  62.377  76.753  1.00  0.00      A    C 0
ATOM   1683  CG2 ILE A 164      62.348  64.176  75.137  1.00  0.00      A    C 0
ATOM   1684  CD  ILE A 164      63.238  63.313  78.002  1.00  0.00      A    C 0
ATOM   1685  C   ILE A 164      59.373  63.633  75.523  1.00  0.00      A    C 0
ATOM   1686  O   ILE A 164      58.746  64.676  75.760  1.00  0.00      A    O 0
ATOM   1687  N   ASN A 165      59.198  62.819  74.431  1.00  0.00      A    N 0
ATOM   1688  H   ASN A 165      59.795  62.020  74.377  1.00  0.00      A    H 0
ATOM   1689  CA  ASN A 165      58.220  63.053  73.299  1.00  0.00      A    C 0
ATOM   1690  CB  ASN A 165      58.725  64.220  72.432  1.00  0.00      A    C 0
ATOM   1691  CG  ASN A 165      57.616  64.955  71.636  1.00  0.00      A    C 0
ATOM   1692  OD1 ASN A 165      56.983  64.367  70.815  1.00  0.00      A    O 0
ATOM   1693  ND2 ASN A 165      57.753  66.263  71.612  1.00  0.00      A    N 0
ATOM   1694 1HD2 ASN A 165      58.322  66.750  72.278  1.00  0.00      A    H 0
ATOM   1695 2HD2 ASN A 165      57.210  66.641  70.858  1.00  0.00      A    H 0
ATOM   1696  C   ASN A 165      58.018  61.810  72.381  1.00  0.00      A    C 0
ATOM   1697  O   ASN A 165      58.850  60.937  72.155  1.00  0.00      A    O 0
ATOM   1698  N   ASN A 166      56.793  61.720  71.954  1.00  0.00      A    N 0
ATOM   1699  H   ASN A 166      56.114  62.379  72.274  1.00  0.00      A    H 0
ATOM   1700  CA  ASN A 166      56.283  60.758  70.982  1.00  0.00      A    C 0
ATOM   1701  CB  ASN A 166      55.362  59.672  71.562  1.00  0.00      A    C 0
ATOM   1702  CG  ASN A 166      54.166  60.068  72.439  1.00  0.00      A    C 0
ATOM   1703  OD1 ASN A 166      54.212  60.261  73.683  1.00  0.00      A    O 0
ATOM   1704  ND2 ASN A 166      53.068  60.175  71.803  1.00  0.00      A    N 0
ATOM   1705 1HD2 ASN A 166      52.996  59.897  70.843  1.00  0.00      A    H 0
ATOM   1706 2HD2 ASN A 166      52.219  60.430  72.269  1.00  0.00      A    H 0
ATOM   1707  C   ASN A 166      55.682  61.447  69.769  1.00  0.00      A    C 0
ATOM   1708  O   ASN A 166      55.900  61.042  68.658  1.00  0.00      A    O 0
ATOM   1709  N   GLN A 167      54.769  62.421  69.943  1.00  0.00      A    N 0
ATOM   1710  H   GLN A 167      54.386  62.613  70.843  1.00  0.00      A    H 0
ATOM   1711  CA  GLN A 167      54.065  63.153  68.800  1.00  0.00      A    C 0
ATOM   1712  CB  GLN A 167      53.115  64.250  69.190  1.00  0.00      A    C 0
ATOM   1713  CG  GLN A 167      51.803  63.704  69.879  1.00  0.00      A    C 0
ATOM   1714  CD  GLN A 167      50.777  64.817  70.050  1.00  0.00      A    C 0
ATOM   1715  OE1 GLN A 167      49.758  64.942  69.412  1.00  0.00      A    O 0
ATOM   1716  NE2 GLN A 167      51.085  65.679  70.988  1.00  0.00      A    N 0
ATOM   1717 1HE2 GLN A 167      51.803  65.436  71.635  1.00  0.00      A    H 0
ATOM   1718 2HE2 GLN A 167      50.685  66.593  70.906  1.00  0.00      A    H 0
ATOM   1719  C   GLN A 167      55.007  63.702  67.706  1.00  0.00      A    C 0
ATOM   1720  O   GLN A 167      54.528  63.641  66.555  1.00  0.00      A    O 0
ATOM   1721  N   PHE A 168      56.286  63.945  68.058  1.00  0.00      A    N 0
ATOM   1722  H   PHE A 168      56.560  63.900  69.016  1.00  0.00      A    H 0
ATOM   1723  CA  PHE A 168      57.288  64.536  67.172  1.00  0.00      A    C 0
ATOM   1724  CB  PHE A 168      58.666  64.557  67.850  1.00  0.00      A    C 0
ATOM   1725  CG  PHE A 168      59.428  63.228  68.030  1.00  0.00      A    C 0
ATOM   1726  CD1 PHE A 168      60.549  63.010  67.238  1.00  0.00      A    C 0
ATOM   1727  HD1 PHE A 168      60.802  63.672  66.413  1.00  0.00      A    H 0
ATOM   1728  CD2 PHE A 168      58.919  62.324  68.968  1.00  0.00      A    C 0
ATOM   1729  HD2 PHE A 168      57.942  62.447  69.450  1.00  0.00      A    H 0
ATOM   1730  CE1 PHE A 168      61.186  61.840  67.446  1.00  0.00      A    C 0
ATOM   1731  HE1 PHE A 168      62.177  61.681  67.014  1.00  0.00      A    H 0
ATOM   1732  CE2 PHE A 168      59.480  61.083  69.029  1.00  0.00      A    C 0
ATOM   1733  HE2 PHE A 168      58.840  60.246  69.286  1.00  0.00      A    H 0
ATOM   1734  CZ  PHE A 168      60.593  60.845  68.298  1.00  0.00      A    C 0
ATOM   1735  HZ  PHE A 168      61.069  59.868  68.391  1.00  0.00      A    H 0
ATOM   1736  C   PHE A 168      57.492  63.911  65.798  1.00  0.00      A    C 0
ATOM   1737  O   PHE A 168      57.468  64.590  64.756  1.00  0.00      A    O 0
ATOM   1738  N   VAL A 169      57.202  62.615  65.744  1.00  0.00      A    N 0
ATOM   1739  H   VAL A 169      56.947  62.072  66.546  1.00  0.00      A    H 0
ATOM   1740  CA  VAL A 169      57.384  61.809  64.466  1.00  0.00      A    C 0
ATOM   1741  CB  VAL A 169      57.520  60.322  64.712  1.00  0.00      A    C 0
ATOM   1742  CG1 VAL A 169      59.019  60.054  65.076  1.00  0.00      A    C 0
ATOM   1743  CG2 VAL A 169      56.597  59.786  65.815  1.00  0.00      A    C 0
ATOM   1744  C   VAL A 169      56.268  62.145  63.463  1.00  0.00      A    C 0
ATOM   1745  O   VAL A 169      56.492  62.290  62.254  1.00  0.00      A    O 0
ATOM   1746  N   PHE A 170      55.053  62.335  63.927  1.00  0.00      A    N 0
ATOM   1747  H   PHE A 170      54.862  61.993  64.841  1.00  0.00      A    H 0
ATOM   1748  CA  PHE A 170      53.895  62.844  63.149  1.00  0.00      A    C 0
ATOM   1749  CB  PHE A 170      52.573  62.840  63.871  1.00  0.00      A    C 0
ATOM   1750  CG  PHE A 170      52.021  61.398  64.116  1.00  0.00      A    C 0
ATOM   1751  CD1 PHE A 170      51.764  60.606  63.015  1.00  0.00      A    C 0
ATOM   1752  HD1 PHE A 170      52.118  60.912  62.029  1.00  0.00      A    H 0
ATOM   1753  CD2 PHE A 170      51.680  61.035  65.454  1.00  0.00      A    C 0
ATOM   1754  HD2 PHE A 170      51.821  61.815  66.217  1.00  0.00      A    H 0
ATOM   1755  CE1 PHE A 170      51.225  59.347  63.264  1.00  0.00      A    C 0
ATOM   1756  HE1 PHE A 170      51.144  58.650  62.427  1.00  0.00      A    H 0
ATOM   1757  CE2 PHE A 170      51.131  59.762  65.644  1.00  0.00      A    C 0
ATOM   1758  HE2 PHE A 170      50.999  59.449  66.677  1.00  0.00      A    H 0
ATOM   1759  CZ  PHE A 170      50.876  58.941  64.573  1.00  0.00      A    C 0
ATOM   1760  HZ  PHE A 170      50.471  57.931  64.662  1.00  0.00      A    H 0
ATOM   1761  C   PHE A 170      54.183  64.252  62.609  1.00  0.00      A    C 0
ATOM   1762  O   PHE A 170      54.177  64.508  61.460  1.00  0.00      A    O 0
ATOM   1763  N   TRP A 171      54.700  65.121  63.473  1.00  0.00      A    N 0
ATOM   1764  H   TRP A 171      54.554  65.168  64.464  1.00  0.00      A    H 0
ATOM   1765  CA  TRP A 171      55.173  66.410  63.054  1.00  0.00      A    C 0
ATOM   1766  CB  TRP A 171      55.564  67.385  64.147  1.00  0.00      A    C 0
ATOM   1767  CG  TRP A 171      54.435  67.829  65.102  1.00  0.00      A    C 0
ATOM   1768  CD1 TRP A 171      53.311  68.372  64.682  1.00  0.00      A    C 0
ATOM   1769  HD1 TRP A 171      53.151  68.789  63.681  1.00  0.00      A    H 0
ATOM   1770  CD2 TRP A 171      54.400  67.726  66.446  1.00  0.00      A    C 0
ATOM   1771  NE1 TRP A 171      52.490  68.547  65.710  1.00  0.00      A    N 0
ATOM   1772  HE1 TRP A 171      51.569  68.919  65.623  1.00  0.00      A    H 0
ATOM   1773  CE2 TRP A 171      53.158  68.193  66.852  1.00  0.00      A    C 0
ATOM   1774  CE3 TRP A 171      55.440  67.441  67.359  1.00  0.00      A    C 0
ATOM   1775  HE3 TRP A 171      56.442  67.184  67.001  1.00  0.00      A    H 0
ATOM   1776  CZ2 TRP A 171      52.944  68.505  68.186  1.00  0.00      A    C 0
ATOM   1777  HZ2 TRP A 171      51.976  68.914  68.479  1.00  0.00      A    H 0
ATOM   1778  CZ3 TRP A 171      55.177  67.729  68.725  1.00  0.00      A    C 0
ATOM   1779  HZ3 TRP A 171      56.002  67.537  69.418  1.00  0.00      A    H 0
ATOM   1780  CH2 TRP A 171      53.941  68.236  69.099  1.00  0.00      A    C 0
ATOM   1781  HH2 TRP A 171      53.724  68.607  70.101  1.00  0.00      A    H 0
ATOM   1782  C   TRP A 171      56.334  66.458  61.983  1.00  0.00      A    C 0
ATOM   1783  O   TRP A 171      56.255  67.195  61.030  1.00  0.00      A    O 0
ATOM   1784  N   LEU A 172      57.320  65.545  62.266  1.00  0.00      A    N 0
ATOM   1785  H   LEU A 172      57.359  65.093  63.151  1.00  0.00      A    H 0
ATOM   1786  CA  LEU A 172      58.400  65.199  61.369  1.00  0.00      A    C 0
ATOM   1787  CB  LEU A 172      59.140  63.946  61.808  1.00  0.00      A    C 0
ATOM   1788  CG  LEU A 172      60.038  64.160  63.067  1.00  0.00      A    C 0
ATOM   1789  CD1 LEU A 172      60.954  62.907  63.273  1.00  0.00      A    C 0
ATOM   1790  CD2 LEU A 172      61.001  65.313  62.915  1.00  0.00      A    C 0
ATOM   1791  C   LEU A 172      57.965  64.820  59.887  1.00  0.00      A    C 0
ATOM   1792  O   LEU A 172      58.312  65.528  58.939  1.00  0.00      A    O 0
ATOM   1793  N   GLY A 173      57.008  63.884  59.843  1.00  0.00      A    N 0
ATOM   1794  H   GLY A 173      56.496  63.629  60.660  1.00  0.00      A    H 0
ATOM   1795  CA  GLY A 173      56.465  63.323  58.629  1.00  0.00      A    C 0
ATOM   1796  C   GLY A 173      55.666  64.399  57.867  1.00  0.00      A    C 0
ATOM   1797  O   GLY A 173      56.040  64.671  56.721  1.00  0.00      A    O 0
ATOM   1798  N   SER A 174      54.897  65.232  58.583  1.00  0.00      A    N 0
ATOM   1799  H   SER A 174      54.798  65.213  59.576  1.00  0.00      A    H 0
ATOM   1800  CA  SER A 174      54.158  66.328  57.950  1.00  0.00      A    C 0
ATOM   1801  CB  SER A 174      52.934  66.787  58.705  1.00  0.00      A    C 0
ATOM   1802  OG  SER A 174      52.012  65.618  58.818  1.00  0.00      A    O 0
ATOM   1803  HG  SER A 174      51.797  65.367  57.878  1.00  0.00      A    H 0
ATOM   1804  C   SER A 174      55.001  67.532  57.537  1.00  0.00      A    C 0
ATOM   1805  O   SER A 174      54.836  68.095  56.441  1.00  0.00      A    O 0
ATOM   1806  N   GLY A 175      55.990  67.873  58.401  1.00  0.00      A    N 0
ATOM   1807  H   GLY A 175      56.002  67.511  59.323  1.00  0.00      A    H 0
ATOM   1808  CA  GLY A 175      56.983  68.917  58.231  1.00  0.00      A    C 0
ATOM   1809  C   GLY A 175      57.877  68.675  57.054  1.00  0.00      A    C 0
ATOM   1810  O   GLY A 175      57.820  69.528  56.187  1.00  0.00      A    O 0
ATOM   1811  N   CYS A 176      58.404  67.435  56.935  1.00  0.00      A    N 0
ATOM   1812  H   CYS A 176      58.384  66.732  57.648  1.00  0.00      A    H 0
ATOM   1813  CA  CYS A 176      59.077  66.880  55.721  1.00  0.00      A    C 0
ATOM   1814  CB  CYS A 176      59.530  65.421  55.920  1.00  0.00      A    C 0
ATOM   1815  SG  CYS A 176      60.924  65.480  57.127  1.00  0.00      A    S 0
ATOM   1816  HG  CYS A 176      60.860  64.221  57.548  1.00  0.00      A    H 0
ATOM   1817  C   CYS A 176      58.137  66.903  54.495  1.00  0.00      A    C 0
ATOM   1818  O   CYS A 176      58.432  67.380  53.384  1.00  0.00      A    O 0
ATOM   1819  N   ALA A 177      56.884  66.489  54.698  1.00  0.00      A    N 0
ATOM   1820  H   ALA A 177      56.609  66.179  55.613  1.00  0.00      A    H 0
ATOM   1821  CA  ALA A 177      55.831  66.567  53.632  1.00  0.00      A    C 0
ATOM   1822  CB  ALA A 177      54.502  66.141  54.017  1.00  0.00      A    C 0
ATOM   1823  C   ALA A 177      55.715  67.984  52.998  1.00  0.00      A    C 0
ATOM   1824  O   ALA A 177      55.734  68.059  51.775  1.00  0.00      A    O 0
ATOM   1825  N   LEU A 178      55.842  68.936  53.846  1.00  0.00      A    N 0
ATOM   1826  H   LEU A 178      55.753  68.797  54.833  1.00  0.00      A    H 0
ATOM   1827  CA  LEU A 178      55.908  70.388  53.468  1.00  0.00      A    C 0
ATOM   1828  CB  LEU A 178      55.856  71.395  54.688  1.00  0.00      A    C 0
ATOM   1829  CG  LEU A 178      55.352  72.782  54.621  1.00  0.00      A    C 0
ATOM   1830  CD1 LEU A 178      55.362  73.488  55.989  1.00  0.00      A    C 0
ATOM   1831  CD2 LEU A 178      56.259  73.636  53.759  1.00  0.00      A    C 0
ATOM   1832  C   LEU A 178      57.111  70.644  52.500  1.00  0.00      A    C 0
ATOM   1833  O   LEU A 178      56.927  70.973  51.332  1.00  0.00      A    O 0
ATOM   1834  N   ILE A 179      58.299  70.179  52.966  1.00  0.00      A    N 0
ATOM   1835  H   ILE A 179      58.321  69.817  53.898  1.00  0.00      A    H 0
ATOM   1836  CA  ILE A 179      59.608  70.210  52.223  1.00  0.00      A    C 0
ATOM   1837  CB  ILE A 179      60.734  69.630  53.074  1.00  0.00      A    C 0
ATOM   1838  CG1 ILE A 179      60.967  70.393  54.307  1.00  0.00      A    C 0
ATOM   1839  CG2 ILE A 179      62.036  69.630  52.293  1.00  0.00      A    C 0
ATOM   1840  CD  ILE A 179      61.765  69.606  55.340  1.00  0.00      A    C 0
ATOM   1841  C   ILE A 179      59.543  69.459  50.868  1.00  0.00      A    C 0
ATOM   1842  O   ILE A 179      59.855  69.857  49.759  1.00  0.00      A    O 0
ATOM   1843  N   LEU A 180      58.966  68.241  50.946  1.00  0.00      A    N 0
ATOM   1844  H   LEU A 180      58.770  67.725  51.776  1.00  0.00      A    H 0
ATOM   1845  CA  LEU A 180      58.759  67.442  49.794  1.00  0.00      A    C 0
ATOM   1846  CB  LEU A 180      57.969  66.215  50.247  1.00  0.00      A    C 0
ATOM   1847  CG  LEU A 180      59.022  65.345  51.048  1.00  0.00      A    C 0
ATOM   1848  CD1 LEU A 180      58.215  64.220  51.617  1.00  0.00      A    C 0
ATOM   1849  CD2 LEU A 180      60.096  64.835  50.076  1.00  0.00      A    C 0
ATOM   1850  C   LEU A 180      57.929  68.145  48.744  1.00  0.00      A    C 0
ATOM   1851  O   LEU A 180      58.448  68.383  47.658  1.00  0.00      A    O 0
ATOM   1852  N   ALA A 181      56.858  68.819  49.140  1.00  0.00      A    N 0
ATOM   1853  H   ALA A 181      56.390  68.518  49.968  1.00  0.00      A    H 0
ATOM   1854  CA  ALA A 181      56.032  69.606  48.208  1.00  0.00      A    C 0
ATOM   1855  CB  ALA A 181      54.713  69.895  48.951  1.00  0.00      A    C 0
ATOM   1856  C   ALA A 181      56.730  70.811  47.628  1.00  0.00      A    C 0
ATOM   1857  O   ALA A 181      56.545  71.038  46.433  1.00  0.00      A    O 0
ATOM   1858  N   VAL A 182      57.488  71.572  48.472  1.00  0.00      A    N 0
ATOM   1859  H   VAL A 182      57.557  71.579  49.461  1.00  0.00      A    H 0
ATOM   1860  CA  VAL A 182      58.230  72.763  47.961  1.00  0.00      A    C 0
ATOM   1861  CB  VAL A 182      58.876  73.592  49.085  1.00  0.00      A    C 0
ATOM   1862  CG1 VAL A 182      59.601  74.863  48.622  1.00  0.00      A    C 0
ATOM   1863  CG2 VAL A 182      57.789  73.933  50.122  1.00  0.00      A    C 0
ATOM   1864  C   VAL A 182      59.304  72.352  46.956  1.00  0.00      A    C 0
ATOM   1865  O   VAL A 182      59.338  73.058  45.942  1.00  0.00      A    O 0
ATOM   1866  N   LEU A 183      59.862  71.177  47.205  1.00  0.00      A    N 0
ATOM   1867  H   LEU A 183      59.939  70.647  48.051  1.00  0.00      A    H 0
ATOM   1868  CA  LEU A 183      60.816  70.577  46.298  1.00  0.00      A    C 0
ATOM   1869  CB  LEU A 183      61.579  69.297  46.777  1.00  0.00      A    C 0
ATOM   1870  CG  LEU A 183      62.391  69.686  48.072  1.00  0.00      A    C 0
ATOM   1871  CD1 LEU A 183      62.795  68.429  48.777  1.00  0.00      A    C 0
ATOM   1872  CD2 LEU A 183      63.531  70.663  47.893  1.00  0.00      A    C 0
ATOM   1873  C   LEU A 183      60.161  70.212  44.940  1.00  0.00      A    C 0
ATOM   1874  O   LEU A 183      60.812  70.342  43.894  1.00  0.00      A    O 0
ATOM   1875  N   LEU A 184      58.975  69.487  44.992  1.00  0.00      A    N 0
ATOM   1876  H   LEU A 184      58.743  69.151  45.897  1.00  0.00      A    H 0
ATOM   1877  CA  LEU A 184      58.109  69.168  43.836  1.00  0.00      A    C 0
ATOM   1878  CB  LEU A 184      56.938  68.268  44.324  1.00  0.00      A    C 0
ATOM   1879  CG  LEU A 184      56.697  67.022  43.447  1.00  0.00      A    C 0
ATOM   1880  CD1 LEU A 184      57.769  65.923  43.615  1.00  0.00      A    C 0
ATOM   1881  CD2 LEU A 184      55.230  66.636  43.603  1.00  0.00      A    C 0
ATOM   1882  C   LEU A 184      57.581  70.328  42.986  1.00  0.00      A    C 0
ATOM   1883  O   LEU A 184      57.490  70.181  41.722  1.00  0.00      A    O 0
ATOM   1884  N   PHE A 185      57.245  71.451  43.596  1.00  0.00      A    N 0
ATOM   1885  H   PHE A 185      57.236  71.540  44.594  1.00  0.00      A    H 0
ATOM   1886  CA  PHE A 185      57.000  72.732  42.879  1.00  0.00      A    C 0
ATOM   1887  CB  PHE A 185      56.560  73.844  43.801  1.00  0.00      A    C 0
ATOM   1888  CG  PHE A 185      55.187  73.744  44.487  1.00  0.00      A    C 0
ATOM   1889  CD1 PHE A 185      55.014  73.630  45.894  1.00  0.00      A    C 0
ATOM   1890  HD1 PHE A 185      55.814  73.808  46.606  1.00  0.00      A    H 0
ATOM   1891  CD2 PHE A 185      54.053  73.561  43.690  1.00  0.00      A    C 0
ATOM   1892  HD2 PHE A 185      54.164  73.549  42.598  1.00  0.00      A    H 0
ATOM   1893  CE1 PHE A 185      53.753  73.365  46.423  1.00  0.00      A    C 0
ATOM   1894  HE1 PHE A 185      53.657  73.429  47.513  1.00  0.00      A    H 0
ATOM   1895  CE2 PHE A 185      52.836  73.271  44.240  1.00  0.00      A    C 0
ATOM   1896  HE2 PHE A 185      51.975  73.309  43.572  1.00  0.00      A    H 0
ATOM   1897  CZ  PHE A 185      52.684  73.227  45.564  1.00  0.00      A    C 0
ATOM   1898  HZ  PHE A 185      51.664  73.151  45.934  1.00  0.00      A    H 0
ATOM   1899  C   PHE A 185      58.225  73.194  42.004  1.00  0.00      A    C 0
ATOM   1900  O   PHE A 185      57.983  73.854  41.006  1.00  0.00      A    O 0
ATOM   1901  N   PHE A 186      59.450  73.206  42.534  1.00  0.00      A    N 0
ATOM   1902  H   PHE A 186      59.591  73.189  43.523  1.00  0.00      A    H 0
ATOM   1903  CA  PHE A 186      60.706  73.362  41.758  1.00  0.00      A    C 0
ATOM   1904  CB  PHE A 186      61.916  73.617  42.701  1.00  0.00      A    C 0
ATOM   1905  CG  PHE A 186      61.604  74.761  43.610  1.00  0.00      A    C 0
ATOM   1906  CD1 PHE A 186      61.856  76.038  43.174  1.00  0.00      A    C 0
ATOM   1907  HD1 PHE A 186      61.943  76.174  42.098  1.00  0.00      A    H 0
ATOM   1908  CD2 PHE A 186      61.714  74.512  44.987  1.00  0.00      A    C 0
ATOM   1909  HD2 PHE A 186      61.584  73.539  45.450  1.00  0.00      A    H 0
ATOM   1910  CE1 PHE A 186      61.997  77.074  44.080  1.00  0.00      A    C 0
ATOM   1911  HE1 PHE A 186      62.044  78.070  43.637  1.00  0.00      A    H 0
ATOM   1912  CE2 PHE A 186      61.957  75.528  45.901  1.00  0.00      A    C 0
ATOM   1913  HE2 PHE A 186      61.631  75.468  46.939  1.00  0.00      A    H 0
ATOM   1914  CZ  PHE A 186      62.200  76.793  45.456  1.00  0.00      A    C 0
ATOM   1915  HZ  PHE A 186      62.432  77.571  46.188  1.00  0.00      A    H 0
ATOM   1916  C   PHE A 186      61.162  72.446  40.609  1.00  0.00      A    C 0
ATOM   1917  O   PHE A 186      61.087  72.796  39.448  1.00  0.00      A    O 0
ATOM   1918  N   ALA A 187      61.535  71.248  41.002  1.00  0.00      A    N 0
ATOM   1919  H   ALA A 187      61.236  70.864  41.879  1.00  0.00      A    H 0
ATOM   1920  CA  ALA A 187      62.038  70.202  40.086  1.00  0.00      A    C 0
ATOM   1921  CB  ALA A 187      63.251  69.514  40.759  1.00  0.00      A    C 0
ATOM   1922  C   ALA A 187      60.924  69.195  39.877  1.00  0.00      A    C 0
ATOM   1923  O   ALA A 187      60.149  68.857  40.761  1.00  0.00      A    O 0
ATOM   1924  N   LYS A 188      60.967  68.800  38.628  1.00  0.00      A    N 0
ATOM   1925  H   LYS A 188      61.570  69.311  38.011  1.00  0.00      A    H 0
ATOM   1926  CA  LYS A 188      60.062  67.828  37.953  1.00  0.00      A    C 0
ATOM   1927  CB  LYS A 188      60.090  67.943  36.348  1.00  0.00      A    C 0
ATOM   1928  CG  LYS A 188      59.640  69.300  35.781  1.00  0.00      A    C 0
ATOM   1929  CD  LYS A 188      60.409  69.492  34.412  1.00  0.00      A    C 0
ATOM   1930  CE  LYS A 188      60.015  70.850  33.704  1.00  0.00      A    C 0
ATOM   1931  NZ  LYS A 188      58.668  70.744  33.129  1.00  0.00      A    N 0
ATOM   1932  HZ1 LYS A 188      58.595  69.916  32.576  1.00  0.00      A    H 0
ATOM   1933  HZ2 LYS A 188      58.025  70.686  33.892  1.00  0.00      A    H 0
ATOM   1934  HZ3 LYS A 188      58.451  71.541  32.567  1.00  0.00      A    H 0
ATOM   1935  C   LYS A 188      60.198  66.378  38.418  1.00  0.00      A    C 0
ATOM   1936  O   LYS A 188      61.071  66.023  39.205  1.00  0.00      A    O 0
ATOM   1937  N   THR A 189      59.090  65.647  38.329  1.00  0.00      A    N 0
ATOM   1938  H   THR A 189      58.212  66.080  38.139  1.00  0.00      A    H 0
ATOM   1939  CA  THR A 189      59.054  64.175  38.607  1.00  0.00      A    C 0
ATOM   1940  CB  THR A 189      57.649  63.724  39.094  1.00  0.00      A    C 0
ATOM   1941  OG1 THR A 189      56.641  64.325  38.221  1.00  0.00      A    O 0
ATOM   1942  HG1 THR A 189      56.114  63.560  37.844  1.00  0.00      A    H 0
ATOM   1943  CG2 THR A 189      57.318  64.228  40.524  1.00  0.00      A    C 0
ATOM   1944  C   THR A 189      59.395  63.296  37.399  1.00  0.00      A    C 0
ATOM   1945  O   THR A 189      60.132  62.312  37.438  1.00  0.00      A    O 0
ATOM   1946  N   ASP A 190      58.832  63.709  36.244  1.00  0.00      A    N 0
ATOM   1947  H   ASP A 190      57.856  63.951  36.332  1.00  0.00      A    H 0
ATOM   1948  CA  ASP A 190      59.149  63.067  34.948  1.00  0.00      A    C 0
ATOM   1949  CB  ASP A 190      58.019  63.441  33.924  1.00  0.00      A    C 0
ATOM   1950  CG  ASP A 190      58.073  64.911  33.516  1.00  0.00      A    C 0
ATOM   1951  OD1 ASP A 190      57.346  65.703  34.093  1.00  0.00      A    O 0
ATOM   1952  OD2 ASP A 190      58.788  65.132  32.607  1.00  0.00      A    O 0
ATOM   1953  C   ASP A 190      60.561  63.203  34.351  1.00  0.00      A    C 0
ATOM   1954  O   ASP A 190      61.178  62.159  34.104  1.00  0.00      A    O 0
ATOM   1955  N   ALA A 191      60.990  64.486  34.213  1.00  0.00      A    N 0
ATOM   1956  H   ALA A 191      60.346  65.240  34.249  1.00  0.00      A    H 0
ATOM   1957  CA  ALA A 191      62.303  64.626  33.717  1.00  0.00      A    C 0
ATOM   1958  CB  ALA A 191      62.236  65.394  32.422  1.00  0.00      A    C 0
ATOM   1959  C   ALA A 191      63.333  65.186  34.683  1.00  0.00      A    C 0
ATOM   1960  O   ALA A 191      63.082  66.255  35.253  1.00  0.00      A    O 0
ATOM   1961  N   PRO A 192      64.614  64.627  34.770  1.00  0.00      A    N 0
ATOM   1962  CA  PRO A 192      65.868  65.176  35.312  1.00  0.00      A    C 0
ATOM   1963  CB  PRO A 192      66.929  64.242  34.675  1.00  0.00      A    C 0
ATOM   1964  CG  PRO A 192      66.306  62.930  34.467  1.00  0.00      A    C 0
ATOM   1965  CD  PRO A 192      64.887  63.307  34.127  1.00  0.00      A    C 0
ATOM   1966  C   PRO A 192      66.079  66.679  34.861  1.00  0.00      A    C 0
ATOM   1967  O   PRO A 192      65.567  67.224  33.891  1.00  0.00      A    O 0
ATOM   1968  N   SER A 193      66.874  67.352  35.637  1.00  0.00      A    N 0
ATOM   1969  H   SER A 193      67.038  67.085  36.593  1.00  0.00      A    H 0
ATOM   1970  CA  SER A 193      67.458  68.641  35.236  1.00  0.00      A    C 0
ATOM   1971  CB  SER A 193      68.076  69.349  36.414  1.00  0.00      A    C 0
ATOM   1972  OG  SER A 193      68.507  70.690  36.184  1.00  0.00      A    O 0
ATOM   1973  HG  SER A 193      69.368  71.015  36.570  1.00  0.00      A    H 0
ATOM   1974  C   SER A 193      68.501  68.636  34.108  1.00  0.00      A    C 0
ATOM   1975  O   SER A 193      68.352  69.510  33.252  1.00  0.00      A    O 0
ATOM   1976  N   SER A 194      69.313  67.563  33.969  1.00  0.00      A    N 0
ATOM   1977  H   SER A 194      69.396  66.828  34.652  1.00  0.00      A    H 0
ATOM   1978  CA  SER A 194      70.289  67.442  32.887  1.00  0.00      A    C 0
ATOM   1979  CB  SER A 194      71.330  66.386  33.224  1.00  0.00      A    C 0
ATOM   1980  OG  SER A 194      70.806  65.079  33.515  1.00  0.00      A    O 0
ATOM   1981  HG  SER A 194      71.265  64.623  34.272  1.00  0.00      A    H 0
ATOM   1982  C   SER A 194      69.754  67.177  31.473  1.00  0.00      A    C 0
ATOM   1983  O   SER A 194      70.222  67.542  30.423  1.00  0.00      A    O 0
ATOM   1984  N   ALA A 195      68.833  66.197  31.519  1.00  0.00      A    N 0
ATOM   1985  H   ALA A 195      68.724  65.720  32.387  1.00  0.00      A    H 0
ATOM   1986  CA  ALA A 195      68.063  65.717  30.376  1.00  0.00      A    C 0
ATOM   1987  CB  ALA A 195      68.548  64.334  29.983  1.00  0.00      A    C 0
ATOM   1988  C   ALA A 195      66.532  65.675  30.493  1.00  0.00      A    C 0
ATOM   1989  O   ALA A 195      66.061  65.128  31.498  1.00  0.00      A    O 0
ATOM   1990  N   THR A 196      65.872  66.050  29.361  1.00  0.00      A    N 0
ATOM   1991  H   THR A 196      66.323  66.553  28.627  1.00  0.00      A    H 0
ATOM   1992  CA  THR A 196      64.381  65.976  29.287  1.00  0.00      A    C 0
ATOM   1993  CB  THR A 196      63.918  67.057  28.289  1.00  0.00      A    C 0
ATOM   1994  OG1 THR A 196      64.256  68.349  28.753  1.00  0.00      A    O 0
ATOM   1995  HG1 THR A 196      64.960  68.761  28.188  1.00  0.00      A    H 0
ATOM   1996  CG2 THR A 196      62.415  66.921  27.858  1.00  0.00      A    C 0
ATOM   1997  C   THR A 196      63.989  64.596  28.787  1.00  0.00      A    C 0
ATOM   1998  O   THR A 196      64.465  64.237  27.710  1.00  0.00      A    O 0
ATOM   1999  N   VAL A 197      63.902  63.705  29.808  1.00  0.00      A    N 0
ATOM   2000  H   VAL A 197      64.120  64.035  30.734  1.00  0.00      A    H 0
ATOM   2001  CA  VAL A 197      63.437  62.329  29.649  1.00  0.00      A    C 0
ATOM   2002  CB  VAL A 197      64.468  61.249  29.887  1.00  0.00      A    C 0
ATOM   2003  CG1 VAL A 197      63.904  59.959  29.227  1.00  0.00      A    C 0
ATOM   2004  CG2 VAL A 197      65.857  61.547  29.415  1.00  0.00      A    C 0
ATOM   2005  C   VAL A 197      62.288  62.150  30.654  1.00  0.00      A    C 0
ATOM   2006  O   VAL A 197      62.494  62.026  31.876  1.00  0.00      A    O 0
ATOM   2007  N   ALA A 198      61.025  62.347  30.198  1.00  0.00      A    N 0
ATOM   2008  H   ALA A 198      60.935  62.682  29.258  1.00  0.00      A    H 0
ATOM   2009  CA  ALA A 198      59.796  62.113  30.976  1.00  0.00      A    C 0
ATOM   2010  CB  ALA A 198      58.535  62.654  30.249  1.00  0.00      A    C 0
ATOM   2011  C   ALA A 198      59.538  60.661  31.307  1.00  0.00      A    C 0
ATOM   2012  O   ALA A 198      59.788  59.679  30.594  1.00  0.00      A    O 0
ATOM   2013  N   ASN A 199      58.857  60.552  32.482  1.00  0.00      A    N 0
ATOM   2014  H   ASN A 199      59.106  61.063  33.302  1.00  0.00      A    H 0
ATOM   2015  CA  ASN A 199      58.191  59.271  32.774  1.00  0.00      A    C 0
ATOM   2016  CB  ASN A 199      57.678  59.356  34.201  1.00  0.00      A    C 0
ATOM   2017  CG  ASN A 199      58.776  58.988  35.165  1.00  0.00      A    C 0
ATOM   2018  OD1 ASN A 199      59.410  59.841  35.778  1.00  0.00      A    O 0
ATOM   2019  ND2 ASN A 199      59.126  57.724  35.130  1.00  0.00      A    N 0
ATOM   2020 1HD2 ASN A 199      58.931  57.002  34.476  1.00  0.00      A    H 0
ATOM   2021 2HD2 ASN A 199      59.596  57.493  35.990  1.00  0.00      A    H 0
ATOM   2022  C   ASN A 199      57.151  58.700  31.779  1.00  0.00      A    C 0
ATOM   2023  O   ASN A 199      56.117  59.388  31.543  1.00  0.00      A    O 0
ATOM   2024  N   ALA A 200      57.337  57.411  31.457  1.00  0.00      A    N 0
ATOM   2025  H   ALA A 200      58.170  56.947  31.748  1.00  0.00      A    H 0
ATOM   2026  CA  ALA A 200      56.469  56.550  30.658  1.00  0.00      A    C 0
ATOM   2027  CB  ALA A 200      57.130  55.186  30.661  1.00  0.00      A    C 0
ATOM   2028  C   ALA A 200      55.127  56.446  31.433  1.00  0.00      A    C 0
ATOM   2029  O   ALA A 200      55.194  56.309  32.657  1.00  0.00      A    O 0
ATOM   2030  N   VAL A 201      54.003  56.721  30.772  1.00  0.00      A    N 0
ATOM   2031  H   VAL A 201      54.123  56.964  29.812  1.00  0.00      A    H 0
ATOM   2032  CA  VAL A 201      52.740  56.732  31.473  1.00  0.00      A    C 0
ATOM   2033  CB  VAL A 201      51.918  58.043  31.214  1.00  0.00      A    C 0
ATOM   2034  CG1 VAL A 201      50.777  58.208  32.268  1.00  0.00      A    C 0
ATOM   2035  CG2 VAL A 201      52.680  59.332  31.220  1.00  0.00      A    C 0
ATOM   2036  C   VAL A 201      52.038  55.455  30.985  1.00  0.00      A    C 0
ATOM   2037  O   VAL A 201      51.202  55.510  30.136  1.00  0.00      A    O 0
ATOM   2038  N   GLY A 202      52.177  54.345  31.748  1.00  0.00      A    N 0
ATOM   2039  H   GLY A 202      52.752  54.285  32.572  1.00  0.00      A    H 0
ATOM   2040  CA  GLY A 202      51.642  53.027  31.379  1.00  0.00      A    C 0
ATOM   2041  C   GLY A 202      50.131  52.987  31.505  1.00  0.00      A    C 0
ATOM   2042  O   GLY A 202      49.430  52.670  30.556  1.00  0.00      A    O 0
ATOM   2043  N   ALA A 203      49.721  53.317  32.712  1.00  0.00      A    N 0
ATOM   2044  H   ALA A 203      50.380  53.302  33.462  1.00  0.00      A    H 0
ATOM   2045  CA  ALA A 203      48.333  53.627  33.065  1.00  0.00      A    C 0
ATOM   2046  CB  ALA A 203      48.367  54.374  34.361  1.00  0.00      A    C 0
ATOM   2047  C   ALA A 203      47.717  54.489  31.926  1.00  0.00      A    C 0
ATOM   2048  O   ALA A 203      48.050  55.601  31.755  1.00  0.00      A    O 0
ATOM   2049  N   ASN A 204      46.787  53.877  31.240  1.00  0.00      A    N 0
ATOM   2050  H   ASN A 204      46.487  52.951  31.485  1.00  0.00      A    H 0
ATOM   2051  CA  ASN A 204      45.982  54.520  30.152  1.00  0.00      A    C 0
ATOM   2052  CB  ASN A 204      46.063  53.528  28.982  1.00  0.00      A    C 0
ATOM   2053  CG  ASN A 204      45.127  53.845  27.826  1.00  0.00      A    C 0
ATOM   2054  OD1 ASN A 204      45.510  54.732  27.021  1.00  0.00      A    O 0
ATOM   2055  ND2 ASN A 204      43.911  53.317  27.813  1.00  0.00      A    N 0
ATOM   2056 1HD2 ASN A 204      43.579  52.725  28.547  1.00  0.00      A    H 0
ATOM   2057 2HD2 ASN A 204      43.380  53.553  26.993  1.00  0.00      A    H 0
ATOM   2058  C   ASN A 204      44.602  54.755  30.617  1.00  0.00      A    C 0
ATOM   2059  O   ASN A 204      44.093  53.915  31.343  1.00  0.00      A    O 0
ATOM   2060  N   HIS A 205      44.122  55.958  30.366  1.00  0.00      A    N 0
ATOM   2061  H   HIS A 205      44.598  56.833  30.210  1.00  0.00      A    H 0
ATOM   2062  CA  HIS A 205      42.693  56.264  30.710  1.00  0.00      A    C 0
ATOM   2063  CB  HIS A 205      42.448  57.778  30.685  1.00  0.00      A    C 0
ATOM   2064  CG  HIS A 205      41.259  58.203  31.531  1.00  0.00      A    C 0
ATOM   2065  ND1 HIS A 205      40.835  57.481  32.592  1.00  0.00      A    N 0
ATOM   2066  CD2 HIS A 205      40.306  59.066  31.169  1.00  0.00      A    C 0
ATOM   2067  CE1 HIS A 205      39.600  57.965  32.877  1.00  0.00      A    C 0
ATOM   2068  NE2 HIS A 205      39.254  58.891  32.012  1.00  0.00      A    N 0
ATOM   2069  HE2 HIS A 205      38.333  59.262  31.905  1.00  0.00      A    H 0
ATOM   2070  C   HIS A 205      41.612  55.611  29.798  1.00  0.00      A    C 0
ATOM   2071  O   HIS A 205      41.238  55.944  28.722  1.00  0.00      A    O 0
ATOM   2072  N   SER A 206      41.102  54.535  30.401  1.00  0.00      A    N 0
ATOM   2073  H   SER A 206      41.440  54.233  31.295  1.00  0.00      A    H 0
ATOM   2074  CA  SER A 206      39.984  53.643  30.007  1.00  0.00      A    C 0
ATOM   2075  CB  SER A 206      40.415  52.179  30.087  1.00  0.00      A    C 0
ATOM   2076  OG  SER A 206      39.450  51.249  29.642  1.00  0.00      A    O 0
ATOM   2077  HG  SER A 206      39.134  51.432  28.711  1.00  0.00      A    H 0
ATOM   2078  C   SER A 206      38.751  53.904  30.899  1.00  0.00      A    C 0
ATOM   2079  O   SER A 206      37.942  53.028  31.060  1.00  0.00      A    O 0
ATOM   2080  N   ALA A 207      38.787  54.959  31.735  1.00  0.00      A    N 0
ATOM   2081  H   ALA A 207      39.647  55.381  32.028  1.00  0.00      A    H 0
ATOM   2082  CA  ALA A 207      37.637  55.497  32.557  1.00  0.00      A    C 0
ATOM   2083  CB  ALA A 207      36.242  55.665  31.884  1.00  0.00      A    C 0
ATOM   2084  C   ALA A 207      37.400  54.749  33.816  1.00  0.00      A    C 0
ATOM   2085  O   ALA A 207      37.830  53.628  33.935  1.00  0.00      A    O 0
ATOM   2086  N   PHE A 208      36.886  55.406  34.874  1.00  0.00      A    N 0
ATOM   2087  H   PHE A 208      36.821  56.403  34.833  1.00  0.00      A    H 0
ATOM   2088  CA  PHE A 208      36.545  54.696  36.063  1.00  0.00      A    C 0
ATOM   2089  CB  PHE A 208      36.194  55.662  37.198  1.00  0.00      A    C 0
ATOM   2090  CG  PHE A 208      36.080  55.243  38.635  1.00  0.00      A    C 0
ATOM   2091  CD1 PHE A 208      34.988  55.773  39.336  1.00  0.00      A    C 0
ATOM   2092  HD1 PHE A 208      34.383  56.420  38.704  1.00  0.00      A    H 0
ATOM   2093  CD2 PHE A 208      36.957  54.380  39.228  1.00  0.00      A    C 0
ATOM   2094  HD2 PHE A 208      37.637  53.763  38.647  1.00  0.00      A    H 0
ATOM   2095  CE1 PHE A 208      34.753  55.350  40.684  1.00  0.00      A    C 0
ATOM   2096  HE1 PHE A 208      34.018  55.910  41.258  1.00  0.00      A    H 0
ATOM   2097  CE2 PHE A 208      36.695  54.012  40.515  1.00  0.00      A    C 0
ATOM   2098  HE2 PHE A 208      37.413  53.434  41.082  1.00  0.00      A    H 0
ATOM   2099  CZ  PHE A 208      35.599  54.382  41.232  1.00  0.00      A    C 0
ATOM   2100  HZ  PHE A 208      35.484  53.990  42.247  1.00  0.00      A    H 0
ATOM   2101  C   PHE A 208      35.323  53.935  35.687  1.00  0.00      A    C 0
ATOM   2102  O   PHE A 208      34.222  54.410  35.589  1.00  0.00      A    O 0
ATOM   2103  N   SER A 209      35.665  52.690  35.331  1.00  0.00      A    N 0
ATOM   2104  H   SER A 209      36.516  52.625  34.819  1.00  0.00      A    H 0
ATOM   2105  CA  SER A 209      34.683  51.728  34.867  1.00  0.00      A    C 0
ATOM   2106  CB  SER A 209      34.985  51.321  33.425  1.00  0.00      A    C 0
ATOM   2107  OG  SER A 209      35.057  52.509  32.595  1.00  0.00      A    O 0
ATOM   2108  HG  SER A 209      35.008  52.304  31.622  1.00  0.00      A    H 0
ATOM   2109  C   SER A 209      34.689  50.448  35.699  1.00  0.00      A    C 0
ATOM   2110  O   SER A 209      35.475  49.530  35.435  1.00  0.00      A    O 0
ATOM   2111  N   LEU A 210      33.781  50.372  36.697  1.00  0.00      A    N 0
ATOM   2112  H   LEU A 210      32.928  50.870  36.574  1.00  0.00      A    H 0
ATOM   2113  CA  LEU A 210      33.559  49.328  37.774  1.00  0.00      A    C 0
ATOM   2114  CB  LEU A 210      32.801  49.935  38.938  1.00  0.00      A    C 0
ATOM   2115  CG  LEU A 210      33.712  50.956  39.601  1.00  0.00      A    C 0
ATOM   2116  CD1 LEU A 210      32.911  52.104  40.197  1.00  0.00      A    C 0
ATOM   2117  CD2 LEU A 210      34.761  50.351  40.524  1.00  0.00      A    C 0
ATOM   2118  C   LEU A 210      32.810  48.027  37.338  1.00  0.00      A    C 0
ATOM   2119  O   LEU A 210      33.192  46.953  37.806  1.00  0.00      A    O 0
ATOM   2120  N   LYS A 211      31.918  48.013  36.342  1.00  0.00      A    N 0
ATOM   2121  H   LYS A 211      31.700  48.829  35.799  1.00  0.00      A    H 0
ATOM   2122  CA  LYS A 211      31.457  46.813  35.677  1.00  0.00      A    C 0
ATOM   2123  CB  LYS A 211      30.309  47.288  34.740  1.00  0.00      A    C 0
ATOM   2124  CG  LYS A 211      29.480  46.231  33.997  1.00  0.00      A    C 0
ATOM   2125  CD  LYS A 211      29.942  45.940  32.548  1.00  0.00      A    C 0
ATOM   2126  CE  LYS A 211      29.572  47.125  31.705  1.00  0.00      A    C 0
ATOM   2127  NZ  LYS A 211      30.237  47.170  30.442  1.00  0.00      A    N 0
ATOM   2128  HZ1 LYS A 211      31.200  46.881  30.486  1.00  0.00      A    H 0
ATOM   2129  HZ2 LYS A 211      29.723  46.628  29.778  1.00  0.00      A    H 0
ATOM   2130  HZ3 LYS A 211      30.313  48.112  30.121  1.00  0.00      A    H 0
ATOM   2131  C   LYS A 211      32.531  46.226  34.828  1.00  0.00      A    C 0
ATOM   2132  O   LYS A 211      32.655  45.011  34.815  1.00  0.00      A    O 0
ATOM   2133  N   LEU A 212      33.354  47.059  34.208  1.00  0.00      A    N 0
ATOM   2134  H   LEU A 212      32.996  47.886  33.767  1.00  0.00      A    H 0
ATOM   2135  CA  LEU A 212      34.582  46.582  33.523  1.00  0.00      A    C 0
ATOM   2136  CB  LEU A 212      35.234  47.695  32.706  1.00  0.00      A    C 0
ATOM   2137  CG  LEU A 212      36.397  47.115  31.805  1.00  0.00      A    C 0
ATOM   2138  CD1 LEU A 212      35.871  46.211  30.812  1.00  0.00      A    C 0
ATOM   2139  CD2 LEU A 212      37.256  48.225  31.256  1.00  0.00      A    C 0
ATOM   2140  C   LEU A 212      35.578  46.035  34.555  1.00  0.00      A    C 0
ATOM   2141  O   LEU A 212      36.076  44.958  34.261  1.00  0.00      A    O 0
ATOM   2142  N   ALA A 213      35.814  46.736  35.689  1.00  0.00      A    N 0
ATOM   2143  H   ALA A 213      35.930  47.730  35.646  1.00  0.00      A    H 0
ATOM   2144  CA  ALA A 213      36.608  46.101  36.768  1.00  0.00      A    C 0
ATOM   2145  CB  ALA A 213      36.820  46.884  38.060  1.00  0.00      A    C 0
ATOM   2146  C   ALA A 213      36.035  44.725  37.271  1.00  0.00      A    C 0
ATOM   2147  O   ALA A 213      36.804  43.895  37.656  1.00  0.00      A    O 0
ATOM   2148  N   LEU A 214      34.708  44.652  37.375  1.00  0.00      A    N 0
ATOM   2149  H   LEU A 214      34.161  45.468  37.518  1.00  0.00      A    H 0
ATOM   2150  CA  LEU A 214      33.992  43.333  37.549  1.00  0.00      A    C 0
ATOM   2151  CB  LEU A 214      32.467  43.606  37.445  1.00  0.00      A    C 0
ATOM   2152  CG  LEU A 214      31.375  42.506  37.398  1.00  0.00      A    C 0
ATOM   2153  CD1 LEU A 214      31.475  41.476  38.580  1.00  0.00      A    C 0
ATOM   2154  CD2 LEU A 214      29.954  43.008  37.535  1.00  0.00      A    C 0
ATOM   2155  C   LEU A 214      34.491  42.313  36.503  1.00  0.00      A    C 0
ATOM   2156  O   LEU A 214      34.628  41.152  36.898  1.00  0.00      A    O 0
ATOM   2157  N   GLU A 215      34.481  42.674  35.191  1.00  0.00      A    N 0
ATOM   2158  H   GLU A 215      34.357  43.585  34.793  1.00  0.00      A    H 0
ATOM   2159  CA  GLU A 215      34.771  41.734  34.115  1.00  0.00      A    C 0
ATOM   2160  CB  GLU A 215      34.623  42.271  32.720  1.00  0.00      A    C 0
ATOM   2161  CG  GLU A 215      33.238  42.598  32.301  1.00  0.00      A    C 0
ATOM   2162  CD  GLU A 215      32.587  41.620  31.273  1.00  0.00      A    C 0
ATOM   2163  OE1 GLU A 215      32.169  42.000  30.197  1.00  0.00      A    O 0
ATOM   2164  OE2 GLU A 215      32.400  40.523  31.791  1.00  0.00      A    O 0
ATOM   2165  C   GLU A 215      36.099  41.001  34.258  1.00  0.00      A    C 0
ATOM   2166  O   GLU A 215      36.133  39.811  34.335  1.00  0.00      A    O 0
ATOM   2167  N   LEU A 216      37.005  41.827  34.777  1.00  0.00      A    N 0
ATOM   2168  H   LEU A 216      36.864  42.813  34.928  1.00  0.00      A    H 0
ATOM   2169  CA  LEU A 216      38.405  41.450  35.197  1.00  0.00      A    C 0
ATOM   2170  CB  LEU A 216      39.068  42.790  35.523  1.00  0.00      A    C 0
ATOM   2171  CG  LEU A 216      40.547  42.741  35.891  1.00  0.00      A    C 0
ATOM   2172  CD1 LEU A 216      41.525  42.268  34.810  1.00  0.00      A    C 0
ATOM   2173  CD2 LEU A 216      40.901  44.033  36.624  1.00  0.00      A    C 0
ATOM   2174  C   LEU A 216      38.473  40.437  36.349  1.00  0.00      A    C 0
ATOM   2175  O   LEU A 216      38.951  39.357  36.045  1.00  0.00      A    O 0
ATOM   2176  N   PHE A 217      37.438  40.504  37.184  1.00  0.00      A    N 0
ATOM   2177  H   PHE A 217      36.984  41.388  37.263  1.00  0.00      A    H 0
ATOM   2178  CA  PHE A 217      37.279  39.550  38.348  1.00  0.00      A    C 0
ATOM   2179  CB  PHE A 217      37.220  40.338  39.664  1.00  0.00      A    C 0
ATOM   2180  CG  PHE A 217      38.599  40.626  40.173  1.00  0.00      A    C 0
ATOM   2181  CD1 PHE A 217      39.282  39.718  40.911  1.00  0.00      A    C 0
ATOM   2182  HD1 PHE A 217      38.751  38.767  41.031  1.00  0.00      A    H 0
ATOM   2183  CD2 PHE A 217      39.059  41.991  40.002  1.00  0.00      A    C 0
ATOM   2184  HD2 PHE A 217      38.749  42.671  39.214  1.00  0.00      A    H 0
ATOM   2185  CE1 PHE A 217      40.401  40.115  41.531  1.00  0.00      A    C 0
ATOM   2186  HE1 PHE A 217      40.846  39.374  42.198  1.00  0.00      A    H 0
ATOM   2187  CE2 PHE A 217      40.219  42.281  40.614  1.00  0.00      A    C 0
ATOM   2188  HE2 PHE A 217      40.635  43.282  40.515  1.00  0.00      A    H 0
ATOM   2189  CZ  PHE A 217      40.924  41.367  41.412  1.00  0.00      A    C 0
ATOM   2190  HZ  PHE A 217      41.736  41.626  42.091  1.00  0.00      A    H 0
ATOM   2191  C   PHE A 217      36.192  38.476  38.159  1.00  0.00      A    C 0
ATOM   2192  O   PHE A 217      35.777  37.863  39.146  1.00  0.00      A    O 0
ATOM   2193  N   ARG A 218      35.583  38.412  37.001  1.00  0.00      A    N 0
ATOM   2194  H   ARG A 218      35.813  39.138  36.353  1.00  0.00      A    H 0
ATOM   2195  CA  ARG A 218      34.708  37.370  36.518  1.00  0.00      A    C 0
ATOM   2196  CB  ARG A 218      33.858  37.948  35.402  1.00  0.00      A    C 0
ATOM   2197  CG  ARG A 218      32.609  38.618  35.891  1.00  0.00      A    C 0
ATOM   2198  CD  ARG A 218      32.002  39.626  34.918  1.00  0.00      A    C 0
ATOM   2199  NE  ARG A 218      30.831  40.160  35.671  1.00  0.00      A    N 0
ATOM   2200  HE  ARG A 218      30.777  39.751  36.585  1.00  0.00      A    H 0
ATOM   2201  CZ  ARG A 218      29.677  40.554  35.066  1.00  0.00      A    C 0
ATOM   2202  NH1 ARG A 218      29.523  40.530  33.759  1.00  0.00      A    N 0
ATOM   2203 1HH1 ARG A 218      30.285  40.312  33.143  1.00  0.00      A    H 0
ATOM   2204 2HH1 ARG A 218      28.608  40.672  33.379  1.00  0.00      A    H 0
ATOM   2205  NH2 ARG A 218      28.627  40.671  35.900  1.00  0.00      A    N 0
ATOM   2206 1HH2 ARG A 218      28.658  40.432  36.868  1.00  0.00      A    H 0
ATOM   2207 2HH2 ARG A 218      27.713  40.803  35.520  1.00  0.00      A    H 0
ATOM   2208  C   ARG A 218      35.559  36.152  36.113  1.00  0.00      A    C 0
ATOM   2209  O   ARG A 218      35.556  35.745  34.985  1.00  0.00      A    O 0
ATOM   2210  N   GLN A 219      36.382  35.718  37.094  1.00  0.00      A    N 0
ATOM   2211  H   GLN A 219      36.393  36.009  38.045  1.00  0.00      A    H 0
ATOM   2212  CA  GLN A 219      37.247  34.608  36.885  1.00  0.00      A    C 0
ATOM   2213  CB  GLN A 219      38.584  35.009  36.311  1.00  0.00      A    C 0
ATOM   2214  CG  GLN A 219      39.200  34.120  35.208  1.00  0.00      A    C 0
ATOM   2215  CD  GLN A 219      40.060  33.014  35.810  1.00  0.00      A    C 0
ATOM   2216  OE1 GLN A 219      40.553  33.027  36.993  1.00  0.00      A    O 0
ATOM   2217  NE2 GLN A 219      39.899  31.846  35.260  1.00  0.00      A    N 0
ATOM   2218 1HE2 GLN A 219      39.322  31.727  34.463  1.00  0.00      A    H 0
ATOM   2219 2HE2 GLN A 219      40.286  31.032  35.710  1.00  0.00      A    H 0
ATOM   2220  C   GLN A 219      37.493  33.979  38.223  1.00  0.00      A    C 0
ATOM   2221  O   GLN A 219      37.940  34.752  39.131  1.00  0.00      A    O 0
ATOM   2222  N   PRO A 220      37.390  32.668  38.426  1.00  0.00      A    N 0
ATOM   2223  CA  PRO A 220      37.478  32.114  39.743  1.00  0.00      A    C 0
ATOM   2224  CB  PRO A 220      36.857  30.706  39.689  1.00  0.00      A    C 0
ATOM   2225  CG  PRO A 220      35.934  30.763  38.501  1.00  0.00      A    C 0
ATOM   2226  CD  PRO A 220      36.694  31.672  37.569  1.00  0.00      A    C 0
ATOM   2227  C   PRO A 220      38.793  32.161  40.461  1.00  0.00      A    C 0
ATOM   2228  O   PRO A 220      38.816  32.768  41.512  1.00  0.00      A    O 0
ATOM   2229  N   LYS A 221      39.914  31.767  39.855  1.00  0.00      A    N 0
ATOM   2230  H   LYS A 221      39.915  31.556  38.871  1.00  0.00      A    H 0
ATOM   2231  CA  LYS A 221      41.219  31.799  40.464  1.00  0.00      A    C 0
ATOM   2232  CB  LYS A 221      42.256  31.343  39.401  1.00  0.00      A    C 0
ATOM   2233  CG  LYS A 221      43.569  30.874  40.035  1.00  0.00      A    C 0
ATOM   2234  CD  LYS A 221      43.544  29.453  40.641  1.00  0.00      A    C 0
ATOM   2235  CE  LYS A 221      44.392  28.406  39.900  1.00  0.00      A    C 0
ATOM   2236  NZ  LYS A 221      44.668  27.128  40.627  1.00  0.00      A    N 0
ATOM   2237  HZ1 LYS A 221      45.514  27.214  41.151  1.00  0.00      A    H 0
ATOM   2238  HZ2 LYS A 221      43.934  26.947  41.285  1.00  0.00      A    H 0
ATOM   2239  HZ3 LYS A 221      44.714  26.310  40.042  1.00  0.00      A    H 0
ATOM   2240  C   LYS A 221      41.552  33.228  40.813  1.00  0.00      A    C 0
ATOM   2241  O   LYS A 221      41.923  33.469  41.950  1.00  0.00      A    O 0
ATOM   2242  N   LEU A 222      41.267  34.149  39.927  1.00  0.00      A    N 0
ATOM   2243  H   LEU A 222      41.009  33.925  38.988  1.00  0.00      A    H 0
ATOM   2244  CA  LEU A 222      41.579  35.562  40.127  1.00  0.00      A    C 0
ATOM   2245  CB  LEU A 222      41.235  36.272  38.799  1.00  0.00      A    C 0
ATOM   2246  CG  LEU A 222      42.380  36.057  37.727  1.00  0.00      A    C 0
ATOM   2247  CD1 LEU A 222      42.019  36.624  36.353  1.00  0.00      A    C 0
ATOM   2248  CD2 LEU A 222      43.793  36.507  38.180  1.00  0.00      A    C 0
ATOM   2249  C   LEU A 222      40.739  36.191  41.321  1.00  0.00      A    C 0
ATOM   2250  O   LEU A 222      41.315  36.943  42.098  1.00  0.00      A    O 0
ATOM   2251  N   TRP A 223      39.455  35.771  41.425  1.00  0.00      A    N 0
ATOM   2252  H   TRP A 223      39.119  34.970  40.926  1.00  0.00      A    H 0
ATOM   2253  CA  TRP A 223      38.643  36.102  42.629  1.00  0.00      A    C 0
ATOM   2254  CB  TRP A 223      37.230  35.402  42.534  1.00  0.00      A    C 0
ATOM   2255  CG  TRP A 223      35.997  35.938  43.207  1.00  0.00      A    C 0
ATOM   2256  CD1 TRP A 223      35.211  36.935  42.778  1.00  0.00      A    C 0
ATOM   2257  HD1 TRP A 223      35.138  37.289  41.747  1.00  0.00      A    H 0
ATOM   2258  CD2 TRP A 223      35.579  35.514  44.458  1.00  0.00      A    C 0
ATOM   2259  NE1 TRP A 223      34.320  37.201  43.744  1.00  0.00      A    N 0
ATOM   2260  HE1 TRP A 223      33.638  37.941  43.762  1.00  0.00      A    H 0
ATOM   2261  CE2 TRP A 223      34.482  36.344  44.780  1.00  0.00      A    C 0
ATOM   2262  CE3 TRP A 223      35.940  34.519  45.295  1.00  0.00      A    C 0
ATOM   2263  HE3 TRP A 223      36.706  33.799  45.015  1.00  0.00      A    H 0
ATOM   2264  CZ2 TRP A 223      33.728  36.157  45.949  1.00  0.00      A    C 0
ATOM   2265  HZ2 TRP A 223      32.888  36.808  46.202  1.00  0.00      A    H 0
ATOM   2266  CZ3 TRP A 223      35.257  34.340  46.502  1.00  0.00      A    C 0
ATOM   2267  HZ3 TRP A 223      35.435  33.430  47.089  1.00  0.00      A    H 0
ATOM   2268  CH2 TRP A 223      34.119  35.176  46.844  1.00  0.00      A    C 0
ATOM   2269  HH2 TRP A 223      33.598  35.146  47.794  1.00  0.00      A    H 0
ATOM   2270  C   TRP A 223      39.329  35.583  43.905  1.00  0.00      A    C 0
ATOM   2271  O   TRP A 223      39.679  36.416  44.763  1.00  0.00      A    O 0
ATOM   2272  N   PHE A 224      39.737  34.345  43.898  1.00  0.00      A    N 0
ATOM   2273  H   PHE A 224      39.551  33.810  43.068  1.00  0.00      A    H 0
ATOM   2274  CA  PHE A 224      40.358  33.657  45.091  1.00  0.00      A    C 0
ATOM   2275  CB  PHE A 224      40.480  32.127  44.958  1.00  0.00      A    C 0
ATOM   2276  CG  PHE A 224      39.092  31.572  45.278  1.00  0.00      A    C 0
ATOM   2277  CD1 PHE A 224      38.249  31.249  44.232  1.00  0.00      A    C 0
ATOM   2278  HD1 PHE A 224      38.667  31.188  43.226  1.00  0.00      A    H 0
ATOM   2279  CD2 PHE A 224      38.671  31.401  46.581  1.00  0.00      A    C 0
ATOM   2280  HD2 PHE A 224      39.244  31.783  47.420  1.00  0.00      A    H 0
ATOM   2281  CE1 PHE A 224      36.909  30.796  44.448  1.00  0.00      A    C 0
ATOM   2282  HE1 PHE A 224      36.137  30.729  43.672  1.00  0.00      A    H 0
ATOM   2283  CE2 PHE A 224      37.365  30.922  46.808  1.00  0.00      A    C 0
ATOM   2284  HE2 PHE A 224      37.094  30.595  47.814  1.00  0.00      A    H 0
ATOM   2285  CZ  PHE A 224      36.467  30.644  45.761  1.00  0.00      A    C 0
ATOM   2286  HZ  PHE A 224      35.525  30.105  45.863  1.00  0.00      A    H 0
ATOM   2287  C   PHE A 224      41.631  34.404  45.497  1.00  0.00      A    C 0
ATOM   2288  O   PHE A 224      41.856  34.712  46.674  1.00  0.00      A    O 0
ATOM   2289  N   LEU A 225      42.327  34.799  44.422  1.00  0.00      A    N 0
ATOM   2290  H   LEU A 225      42.219  34.380  43.527  1.00  0.00      A    H 0
ATOM   2291  CA  LEU A 225      43.633  35.461  44.570  1.00  0.00      A    C 0
ATOM   2292  CB  LEU A 225      44.198  35.793  43.159  1.00  0.00      A    C 0
ATOM   2293  CG  LEU A 225      45.397  36.700  43.131  1.00  0.00      A    C 0
ATOM   2294  CD1 LEU A 225      46.658  36.000  43.583  1.00  0.00      A    C 0
ATOM   2295  CD2 LEU A 225      45.663  37.328  41.775  1.00  0.00      A    C 0
ATOM   2296  C   LEU A 225      43.488  36.739  45.412  1.00  0.00      A    C 0
ATOM   2297  O   LEU A 225      44.208  36.978  46.403  1.00  0.00      A    O 0
ATOM   2298  N   SER A 226      42.471  37.534  45.002  1.00  0.00      A    N 0
ATOM   2299  H   SER A 226      41.754  37.335  44.340  1.00  0.00      A    H 0
ATOM   2300  CA  SER A 226      42.172  38.814  45.717  1.00  0.00      A    C 0
ATOM   2301  CB  SER A 226      41.073  39.550  44.940  1.00  0.00      A    C 0
ATOM   2302  OG  SER A 226      41.091  40.931  45.366  1.00  0.00      A    O 0
ATOM   2303  HG  SER A 226      40.355  41.524  45.019  1.00  0.00      A    H 0
ATOM   2304  C   SER A 226      41.788  38.610  47.170  1.00  0.00      A    C 0
ATOM   2305  O   SER A 226      42.486  38.968  48.138  1.00  0.00      A    O 0
ATOM   2306  N   LEU A 227      40.770  37.725  47.345  1.00  0.00      A    N 0
ATOM   2307  H   LEU A 227      40.148  37.562  46.580  1.00  0.00      A    H 0
ATOM   2308  CA  LEU A 227      40.215  37.159  48.653  1.00  0.00      A    C 0
ATOM   2309  CB  LEU A 227      39.423  35.918  48.346  1.00  0.00      A    C 0
ATOM   2310  CG  LEU A 227      38.341  35.565  49.375  1.00  0.00      A    C 0
ATOM   2311  CD1 LEU A 227      37.061  36.413  49.189  1.00  0.00      A    C 0
ATOM   2312  CD2 LEU A 227      38.244  34.102  49.133  1.00  0.00      A    C 0
ATOM   2313  C   LEU A 227      41.384  36.787  49.617  1.00  0.00      A    C 0
ATOM   2314  O   LEU A 227      41.390  37.474  50.686  1.00  0.00      A    O 0
ATOM   2315  N   TYR A 228      42.357  35.972  49.157  1.00  0.00      A    N 0
ATOM   2316  H   TYR A 228      42.529  35.568  48.257  1.00  0.00      A    H 0
ATOM   2317  CA  TYR A 228      43.376  35.585  50.104  1.00  0.00      A    C 0
ATOM   2318  CB  TYR A 228      43.994  34.208  49.827  1.00  0.00      A    C 0
ATOM   2319  CG  TYR A 228      44.248  33.875  48.333  1.00  0.00      A    C 0
ATOM   2320  CD1 TYR A 228      43.804  32.709  47.737  1.00  0.00      A    C 0
ATOM   2321  HD1 TYR A 228      42.924  32.227  48.177  1.00  0.00      A    H 0
ATOM   2322  CD2 TYR A 228      45.368  34.546  47.703  1.00  0.00      A    C 0
ATOM   2323  HD2 TYR A 228      45.715  35.515  48.067  1.00  0.00      A    H 0
ATOM   2324  CE1 TYR A 228      44.446  32.186  46.693  1.00  0.00      A    C 0
ATOM   2325  HE1 TYR A 228      44.396  31.101  46.548  1.00  0.00      A    H 0
ATOM   2326  CE2 TYR A 228      45.995  33.959  46.621  1.00  0.00      A    C 0
ATOM   2327  HE2 TYR A 228      46.859  34.524  46.269  1.00  0.00      A    H 0
ATOM   2328  CZ  TYR A 228      45.485  32.769  46.097  1.00  0.00      A    C 0
ATOM   2329  OH  TYR A 228      46.182  32.201  45.053  1.00  0.00      A    O 0
ATOM   2330  HH  TYR A 228      45.965  31.259  44.837  1.00  0.00      A    H 0
ATOM   2331  C   TYR A 228      44.468  36.645  50.462  1.00  0.00      A    C 0
ATOM   2332  O   TYR A 228      44.737  36.907  51.630  1.00  0.00      A    O 0
ATOM   2333  N   VAL A 229      44.835  37.453  49.470  1.00  0.00      A    N 0
ATOM   2334  H   VAL A 229      44.480  37.401  48.537  1.00  0.00      A    H 0
ATOM   2335  CA  VAL A 229      45.790  38.546  49.689  1.00  0.00      A    C 0
ATOM   2336  CB  VAL A 229      46.391  39.169  48.459  1.00  0.00      A    C 0
ATOM   2337  CG1 VAL A 229      47.177  38.036  47.732  1.00  0.00      A    C 0
ATOM   2338  CG2 VAL A 229      45.453  39.607  47.309  1.00  0.00      A    C 0
ATOM   2339  C   VAL A 229      45.120  39.655  50.595  1.00  0.00      A    C 0
ATOM   2340  O   VAL A 229      45.608  39.816  51.703  1.00  0.00      A    O 0
ATOM   2341  N   ILE A 230      43.957  40.197  50.247  1.00  0.00      A    N 0
ATOM   2342  H   ILE A 230      43.528  39.889  49.393  1.00  0.00      A    H 0
ATOM   2343  CA  ILE A 230      43.198  41.254  51.005  1.00  0.00      A    C 0
ATOM   2344  CB  ILE A 230      41.979  41.766  50.188  1.00  0.00      A    C 0
ATOM   2345  CG1 ILE A 230      40.752  40.790  50.049  1.00  0.00      A    C 0
ATOM   2346  CG2 ILE A 230      42.402  42.316  48.793  1.00  0.00      A    C 0
ATOM   2347  CD  ILE A 230      39.767  41.133  51.175  1.00  0.00      A    C 0
ATOM   2348  C   ILE A 230      42.926  40.708  52.428  1.00  0.00      A    C 0
ATOM   2349  O   ILE A 230      43.071  41.396  53.435  1.00  0.00      A    O 0
ATOM   2350  N   GLY A 231      42.526  39.427  52.516  1.00  0.00      A    N 0
ATOM   2351  H   GLY A 231      42.299  38.898  51.696  1.00  0.00      A    H 0
ATOM   2352  CA  GLY A 231      42.260  38.799  53.861  1.00  0.00      A    C 0
ATOM   2353  C   GLY A 231      43.492  38.803  54.742  1.00  0.00      A    C 0
ATOM   2354  O   GLY A 231      43.457  39.295  55.847  1.00  0.00      A    O 0
ATOM   2355  N   VAL A 232      44.591  38.128  54.215  1.00  0.00      A    N 0
ATOM   2356  H   VAL A 232      44.569  37.647  53.340  1.00  0.00      A    H 0
ATOM   2357  CA  VAL A 232      45.972  38.086  54.804  1.00  0.00      A    C 0
ATOM   2358  CB  VAL A 232      46.975  37.115  54.109  1.00  0.00      A    C 0
ATOM   2359  CG1 VAL A 232      48.447  37.148  54.544  1.00  0.00      A    C 0
ATOM   2360  CG2 VAL A 232      46.586  35.747  54.289  1.00  0.00      A    C 0
ATOM   2361  C   VAL A 232      46.436  39.517  55.121  1.00  0.00      A    C 0
ATOM   2362  O   VAL A 232      47.146  39.756  56.113  1.00  0.00      A    O 0
ATOM   2363  N   SER A 233      46.057  40.480  54.286  1.00  0.00      A    N 0
ATOM   2364  H   SER A 233      45.761  40.233  53.358  1.00  0.00      A    H 0
ATOM   2365  CA  SER A 233      46.360  41.905  54.586  1.00  0.00      A    C 0
ATOM   2366  CB  SER A 233      46.016  42.873  53.450  1.00  0.00      A    C 0
ATOM   2367  OG  SER A 233      46.463  44.239  53.679  1.00  0.00      A    O 0
ATOM   2368  HG  SER A 233      47.350  44.197  54.146  1.00  0.00      A    H 0
ATOM   2369  C   SER A 233      45.591  42.422  55.812  1.00  0.00      A    C 0
ATOM   2370  O   SER A 233      46.192  42.862  56.809  1.00  0.00      A    O 0
ATOM   2371  N   CYS A 234      44.238  42.483  55.762  1.00  0.00      A    N 0
ATOM   2372  H   CYS A 234      43.682  42.056  55.045  1.00  0.00      A    H 0
ATOM   2373  CA  CYS A 234      43.329  42.762  56.869  1.00  0.00      A    C 0
ATOM   2374  CB  CYS A 234      41.908  42.325  56.566  1.00  0.00      A    C 0
ATOM   2375  SG  CYS A 234      41.298  43.144  55.008  1.00  0.00      A    S 0
ATOM   2376  HG  CYS A 234      40.925  44.320  55.517  1.00  0.00      A    H 0
ATOM   2377  C   CYS A 234      43.877  42.120  58.191  1.00  0.00      A    C 0
ATOM   2378  O   CYS A 234      44.327  42.765  59.144  1.00  0.00      A    O 0
ATOM   2379  N   THR A 235      44.122  40.796  58.140  1.00  0.00      A    N 0
ATOM   2380  H   THR A 235      43.992  40.206  57.340  1.00  0.00      A    H 0
ATOM   2381  CA  THR A 235      44.584  39.982  59.359  1.00  0.00      A    C 0
ATOM   2382  CB  THR A 235      44.520  38.491  59.098  1.00  0.00      A    C 0
ATOM   2383  OG1 THR A 235      45.210  38.079  57.939  1.00  0.00      A    O 0
ATOM   2384  HG1 THR A 235      46.143  37.813  58.173  1.00  0.00      A    H 0
ATOM   2385  CG2 THR A 235      43.085  38.001  59.377  1.00  0.00      A    C 0
ATOM   2386  C   THR A 235      45.891  40.428  59.994  1.00  0.00      A    C 0
ATOM   2387  O   THR A 235      46.029  40.266  61.188  1.00  0.00      A    O 0
ATOM   2388  N   TYR A 236      46.740  40.945  59.143  1.00  0.00      A    N 0
ATOM   2389  H   TYR A 236      46.615  40.793  58.170  1.00  0.00      A    H 0
ATOM   2390  CA  TYR A 236      48.108  41.540  59.552  1.00  0.00      A    C 0
ATOM   2391  CB  TYR A 236      49.046  41.907  58.435  1.00  0.00      A    C 0
ATOM   2392  CG  TYR A 236      49.833  40.786  57.767  1.00  0.00      A    C 0
ATOM   2393  CD1 TYR A 236      50.529  39.850  58.527  1.00  0.00      A    C 0
ATOM   2394  HD1 TYR A 236      50.327  39.753  59.594  1.00  0.00      A    H 0
ATOM   2395  CD2 TYR A 236      49.862  40.715  56.348  1.00  0.00      A    C 0
ATOM   2396  HD2 TYR A 236      49.619  41.557  55.705  1.00  0.00      A    H 0
ATOM   2397  CE1 TYR A 236      51.304  38.949  57.863  1.00  0.00      A    C 0
ATOM   2398  HE1 TYR A 236      52.015  38.474  58.537  1.00  0.00      A    H 0
ATOM   2399  CE2 TYR A 236      50.546  39.637  55.761  1.00  0.00      A    C 0
ATOM   2400  HE2 TYR A 236      50.499  39.589  54.673  1.00  0.00      A    H 0
ATOM   2401  CZ  TYR A 236      51.308  38.737  56.508  1.00  0.00      A    C 0
ATOM   2402  OH  TYR A 236      51.443  37.529  56.005  1.00  0.00      A    O 0
ATOM   2403  HH  TYR A 236      51.525  36.938  56.813  1.00  0.00      A    H 0
ATOM   2404  C   TYR A 236      47.950  42.835  60.324  1.00  0.00      A    C 0
ATOM   2405  O   TYR A 236      48.648  43.082  61.305  1.00  0.00      A    O 0
ATOM   2406  N   ASP A 237      47.142  43.716  59.758  1.00  0.00      A    N 0
ATOM   2407  H   ASP A 237      46.862  43.620  58.805  1.00  0.00      A    H 0
ATOM   2408  CA  ASP A 237      46.659  45.003  60.305  1.00  0.00      A    C 0
ATOM   2409  CB  ASP A 237      45.758  45.598  59.250  1.00  0.00      A    C 0
ATOM   2410  CG  ASP A 237      46.617  46.403  58.240  1.00  0.00      A    C 0
ATOM   2411  OD1 ASP A 237      47.325  45.762  57.428  1.00  0.00      A    O 0
ATOM   2412  OD2 ASP A 237      46.825  47.634  58.407  1.00  0.00      A    O 0
ATOM   2413  C   ASP A 237      46.028  44.945  61.708  1.00  0.00      A    C 0
ATOM   2414  O   ASP A 237      46.391  45.838  62.504  1.00  0.00      A    O 0
ATOM   2415  N   VAL A 238      44.915  44.198  61.790  1.00  0.00      A    N 0
ATOM   2416  H   VAL A 238      44.377  43.882  61.009  1.00  0.00      A    H 0
ATOM   2417  CA  VAL A 238      44.352  43.833  63.102  1.00  0.00      A    C 0
ATOM   2418  CB  VAL A 238      42.942  43.178  62.826  1.00  0.00      A    C 0
ATOM   2419  CG1 VAL A 238      41.876  44.270  62.418  1.00  0.00      A    C 0
ATOM   2420  CG2 VAL A 238      43.100  42.145  61.755  1.00  0.00      A    C 0
ATOM   2421  C   VAL A 238      45.132  43.137  64.202  1.00  0.00      A    C 0
ATOM   2422  O   VAL A 238      44.923  43.453  65.346  1.00  0.00      A    O 0
ATOM   2423  N   PHE A 239      45.922  42.146  63.831  1.00  0.00      A    N 0
ATOM   2424  H   PHE A 239      45.695  41.528  63.084  1.00  0.00      A    H 0
ATOM   2425  CA  PHE A 239      46.893  41.633  64.742  1.00  0.00      A    C 0
ATOM   2426  CB  PHE A 239      47.694  40.626  63.841  1.00  0.00      A    C 0
ATOM   2427  CG  PHE A 239      48.302  39.463  64.649  1.00  0.00      A    C 0
ATOM   2428  CD1 PHE A 239      47.740  38.248  64.467  1.00  0.00      A    C 0
ATOM   2429  HD1 PHE A 239      46.931  38.059  63.766  1.00  0.00      A    H 0
ATOM   2430  CD2 PHE A 239      49.496  39.618  65.355  1.00  0.00      A    C 0
ATOM   2431  HD2 PHE A 239      49.687  40.642  65.690  1.00  0.00      A    H 0
ATOM   2432  CE1 PHE A 239      48.364  37.101  65.114  1.00  0.00      A    C 0
ATOM   2433  HE1 PHE A 239      47.799  36.173  65.133  1.00  0.00      A    H 0
ATOM   2434  CE2 PHE A 239      50.151  38.542  65.909  1.00  0.00      A    C 0
ATOM   2435  HE2 PHE A 239      50.941  38.630  66.664  1.00  0.00      A    H 0
ATOM   2436  CZ  PHE A 239      49.523  37.314  65.849  1.00  0.00      A    C 0
ATOM   2437  HZ  PHE A 239      50.030  36.525  66.396  1.00  0.00      A    H 0
ATOM   2438  C   PHE A 239      47.865  42.716  65.262  1.00  0.00      A    C 0
ATOM   2439  O   PHE A 239      48.022  42.888  66.445  1.00  0.00      A    O 0
ATOM   2440  N   ASP A 240      48.299  43.574  64.347  1.00  0.00      A    N 0
ATOM   2441  H   ASP A 240      48.309  43.374  63.363  1.00  0.00      A    H 0
ATOM   2442  CA  ASP A 240      49.081  44.802  64.595  1.00  0.00      A    C 0
ATOM   2443  CB  ASP A 240      49.575  45.471  63.265  1.00  0.00      A    C 0
ATOM   2444  CG  ASP A 240      50.976  45.008  62.797  1.00  0.00      A    C 0
ATOM   2445  OD1 ASP A 240      51.284  45.021  61.611  1.00  0.00      A    O 0
ATOM   2446  OD2 ASP A 240      51.858  44.775  63.631  1.00  0.00      A    O 0
ATOM   2447  C   ASP A 240      48.484  45.866  65.432  1.00  0.00      A    C 0
ATOM   2448  O   ASP A 240      49.222  46.579  66.067  1.00  0.00      A    O 0
ATOM   2449  N   GLN A 241      47.145  46.197  65.332  1.00  0.00      A    N 0
ATOM   2450  H   GLN A 241      46.607  45.881  64.551  1.00  0.00      A    H 0
ATOM   2451  CA  GLN A 241      46.340  47.122  66.186  1.00  0.00      A    C 0
ATOM   2452  CB  GLN A 241      44.841  46.692  66.024  1.00  0.00      A    C 0
ATOM   2453  CG  GLN A 241      43.964  47.716  66.726  1.00  0.00      A    C 0
ATOM   2454  CD  GLN A 241      42.581  47.129  66.637  1.00  0.00      A    C 0
ATOM   2455  OE1 GLN A 241      42.298  46.365  67.527  1.00  0.00      A    O 0
ATOM   2456  NE2 GLN A 241      41.838  47.226  65.566  1.00  0.00      A    N 0
ATOM   2457 1HE2 GLN A 241      42.296  47.638  64.774  1.00  0.00      A    H 0
ATOM   2458 2HE2 GLN A 241      40.847  47.083  65.606  1.00  0.00      A    H 0
ATOM   2459  C   GLN A 241      46.882  47.218  67.646  1.00  0.00      A    C 0
ATOM   2460  O   GLN A 241      47.226  48.328  68.045  1.00  0.00      A    O 0
ATOM   2461  N   GLN A 242      46.761  46.082  68.334  1.00  0.00      A    N 0
ATOM   2462  H   GLN A 242      46.268  45.281  67.998  1.00  0.00      A    H 0
ATOM   2463  CA  GLN A 242      47.238  46.010  69.770  1.00  0.00      A    C 0
ATOM   2464  CB  GLN A 242      46.031  45.560  70.634  1.00  0.00      A    C 0
ATOM   2465  CG  GLN A 242      44.760  46.393  70.298  1.00  0.00      A    C 0
ATOM   2466  CD  GLN A 242      43.460  46.271  71.033  1.00  0.00      A    C 0
ATOM   2467  OE1 GLN A 242      43.331  46.175  72.219  1.00  0.00      A    O 0
ATOM   2468  NE2 GLN A 242      42.390  46.500  70.353  1.00  0.00      A    N 0
ATOM   2469 1HE2 GLN A 242      42.375  46.670  69.367  1.00  0.00      A    H 0
ATOM   2470 2HE2 GLN A 242      41.605  46.735  70.928  1.00  0.00      A    H 0
ATOM   2471  C   GLN A 242      48.589  45.239  69.913  1.00  0.00      A    C 0
ATOM   2472  O   GLN A 242      48.778  44.503  70.894  1.00  0.00      A    O 0
ATOM   2473  N   PHE A 243      49.408  45.183  68.821  1.00  0.00      A    N 0
ATOM   2474  H   PHE A 243      49.191  45.476  67.894  1.00  0.00      A    H 0
ATOM   2475  CA  PHE A 243      50.670  44.380  68.886  1.00  0.00      A    C 0
ATOM   2476  CB  PHE A 243      51.083  44.173  67.375  1.00  0.00      A    C 0
ATOM   2477  CG  PHE A 243      51.992  42.893  67.061  1.00  0.00      A    C 0
ATOM   2478  CD1 PHE A 243      52.509  42.099  68.089  1.00  0.00      A    C 0
ATOM   2479  HD1 PHE A 243      52.165  42.118  69.124  1.00  0.00      A    H 0
ATOM   2480  CD2 PHE A 243      52.176  42.588  65.717  1.00  0.00      A    C 0
ATOM   2481  HD2 PHE A 243      51.467  42.919  64.957  1.00  0.00      A    H 0
ATOM   2482  CE1 PHE A 243      53.354  41.052  67.688  1.00  0.00      A    C 0
ATOM   2483  HE1 PHE A 243      53.709  40.438  68.523  1.00  0.00      A    H 0
ATOM   2484  CE2 PHE A 243      52.948  41.475  65.380  1.00  0.00      A    C 0
ATOM   2485  HE2 PHE A 243      52.949  41.043  64.373  1.00  0.00      A    H 0
ATOM   2486  CZ  PHE A 243      53.493  40.695  66.407  1.00  0.00      A    C 0
ATOM   2487  HZ  PHE A 243      54.102  39.840  66.144  1.00  0.00      A    H 0
ATOM   2488  C   PHE A 243      51.841  44.821  69.783  1.00  0.00      A    C 0
ATOM   2489  O   PHE A 243      52.490  44.060  70.488  1.00  0.00      A    O 0
ATOM   2490  N   ALA A 244      52.188  46.126  69.656  1.00  0.00      A    N 0
ATOM   2491  H   ALA A 244      51.941  46.651  68.843  1.00  0.00      A    H 0
ATOM   2492  CA  ALA A 244      53.021  46.859  70.640  1.00  0.00      A    C 0
ATOM   2493  CB  ALA A 244      53.402  48.223  70.019  1.00  0.00      A    C 0
ATOM   2494  C   ALA A 244      52.351  46.898  72.040  1.00  0.00      A    C 0
ATOM   2495  O   ALA A 244      53.064  46.685  73.046  1.00  0.00      A    O 0
ATOM   2496  N   ASN A 245      51.030  46.954  72.070  1.00  0.00      A    N 0
ATOM   2497  H   ASN A 245      50.521  47.182  71.250  1.00  0.00      A    H 0
ATOM   2498  CA  ASN A 245      50.253  46.728  73.360  1.00  0.00      A    C 0
ATOM   2499  CB  ASN A 245      48.716  46.909  73.219  1.00  0.00      A    C 0
ATOM   2500  CG  ASN A 245      48.358  48.186  72.384  1.00  0.00      A    C 0
ATOM   2501  OD1 ASN A 245      48.768  48.513  71.276  1.00  0.00      A    O 0
ATOM   2502  ND2 ASN A 245      47.773  49.086  73.075  1.00  0.00      A    N 0
ATOM   2503 1HD2 ASN A 245      47.556  49.135  74.047  1.00  0.00      A    H 0
ATOM   2504 2HD2 ASN A 245      47.300  49.716  72.462  1.00  0.00      A    H 0
ATOM   2505  C   ASN A 245      50.386  45.343  73.983  1.00  0.00      A    C 0
ATOM   2506  O   ASN A 245      50.745  45.081  75.156  1.00  0.00      A    O 0
ATOM   2507  N   PHE A 246      50.385  44.333  73.165  1.00  0.00      A    N 0
ATOM   2508  H   PHE A 246      49.726  44.358  72.414  1.00  0.00      A    H 0
ATOM   2509  CA  PHE A 246      50.764  42.929  73.404  1.00  0.00      A    C 0
ATOM   2510  CB  PHE A 246      50.532  42.044  72.135  1.00  0.00      A    C 0
ATOM   2511  CG  PHE A 246      50.471  40.519  72.395  1.00  0.00      A    C 0
ATOM   2512  CD1 PHE A 246      51.555  39.737  72.703  1.00  0.00      A    C 0
ATOM   2513  HD1 PHE A 246      52.498  40.226  72.932  1.00  0.00      A    H 0
ATOM   2514  CD2 PHE A 246      49.305  39.891  71.934  1.00  0.00      A    C 0
ATOM   2515  HD2 PHE A 246      48.480  40.452  71.489  1.00  0.00      A    H 0
ATOM   2516  CE1 PHE A 246      51.437  38.317  72.630  1.00  0.00      A    C 0
ATOM   2517  HE1 PHE A 246      52.375  37.765  72.713  1.00  0.00      A    H 0
ATOM   2518  CE2 PHE A 246      49.215  38.505  71.900  1.00  0.00      A    C 0
ATOM   2519  HE2 PHE A 246      48.256  37.998  71.791  1.00  0.00      A    H 0
ATOM   2520  CZ  PHE A 246      50.308  37.733  72.167  1.00  0.00      A    C 0
ATOM   2521  HZ  PHE A 246      50.433  36.681  71.908  1.00  0.00      A    H 0
ATOM   2522  C   PHE A 246      52.228  42.742  73.896  1.00  0.00      A    C 0
ATOM   2523  O   PHE A 246      52.472  42.174  74.931  1.00  0.00      A    O 0
ATOM   2524  N   PHE A 247      53.154  43.568  73.355  1.00  0.00      A    N 0
ATOM   2525  H   PHE A 247      52.961  44.056  72.512  1.00  0.00      A    H 0
ATOM   2526  CA  PHE A 247      54.548  43.585  73.852  1.00  0.00      A    C 0
ATOM   2527  CB  PHE A 247      55.600  44.427  73.147  1.00  0.00      A    C 0
ATOM   2528  CG  PHE A 247      56.172  43.848  71.796  1.00  0.00      A    C 0
ATOM   2529  CD1 PHE A 247      57.492  43.954  71.491  1.00  0.00      A    C 0
ATOM   2530  HD1 PHE A 247      58.126  44.508  72.193  1.00  0.00      A    H 0
ATOM   2531  CD2 PHE A 247      55.430  43.029  70.984  1.00  0.00      A    C 0
ATOM   2532  HD2 PHE A 247      54.481  42.618  71.352  1.00  0.00      A    H 0
ATOM   2533  CE1 PHE A 247      58.076  43.305  70.472  1.00  0.00      A    C 0
ATOM   2534  HE1 PHE A 247      59.151  43.096  70.461  1.00  0.00      A    H 0
ATOM   2535  CE2 PHE A 247      55.958  42.521  69.811  1.00  0.00      A    C 0
ATOM   2536  HE2 PHE A 247      55.312  42.173  69.002  1.00  0.00      A    H 0
ATOM   2537  CZ  PHE A 247      57.331  42.614  69.585  1.00  0.00      A    C 0
ATOM   2538  HZ  PHE A 247      57.766  42.285  68.638  1.00  0.00      A    H 0
ATOM   2539  C   PHE A 247      54.569  44.094  75.336  1.00  0.00      A    C 0
ATOM   2540  O   PHE A 247      55.246  43.481  76.175  1.00  0.00      A    O 0
ATOM   2541  N   THR A 248      53.856  45.211  75.612  1.00  0.00      A    N 0
ATOM   2542  H   THR A 248      53.353  45.704  74.894  1.00  0.00      A    H 0
ATOM   2543  CA  THR A 248      53.811  45.752  77.006  1.00  0.00      A    C 0
ATOM   2544  CB  THR A 248      53.464  47.221  77.175  1.00  0.00      A    C 0
ATOM   2545  OG1 THR A 248      52.051  47.398  77.162  1.00  0.00      A    O 0
ATOM   2546  HG1 THR A 248      51.780  48.358  77.216  1.00  0.00      A    H 0
ATOM   2547  CG2 THR A 248      54.222  48.136  76.153  1.00  0.00      A    C 0
ATOM   2548  C   THR A 248      53.037  44.905  78.027  1.00  0.00      A    C 0
ATOM   2549  O   THR A 248      53.546  44.636  79.148  1.00  0.00      A    O 0
ATOM   2550  N   SER A 249      51.868  44.452  77.700  1.00  0.00      A    N 0
ATOM   2551  H   SER A 249      51.461  44.759  76.846  1.00  0.00      A    H 0
ATOM   2552  CA  SER A 249      51.072  43.589  78.581  1.00  0.00      A    C 0
ATOM   2553  CB  SER A 249      49.703  43.178  77.966  1.00  0.00      A    C 0
ATOM   2554  OG  SER A 249      48.780  44.121  78.491  1.00  0.00      A    O 0
ATOM   2555  HG  SER A 249      49.178  45.027  78.596  1.00  0.00      A    H 0
ATOM   2556  C   SER A 249      51.771  42.241  79.003  1.00  0.00      A    C 0
ATOM   2557  O   SER A 249      51.770  41.745  80.200  1.00  0.00      A    O 0
ATOM   2558  N   PHE A 250      52.441  41.653  78.051  1.00  0.00      A    N 0
ATOM   2559  H   PHE A 250      52.514  42.197  77.211  1.00  0.00      A    H 0
ATOM   2560  CA  PHE A 250      53.175  40.389  78.149  1.00  0.00      A    C 0
ATOM   2561  CB  PHE A 250      53.018  39.472  76.920  1.00  0.00      A    C 0
ATOM   2562  CG  PHE A 250      51.547  39.003  76.999  1.00  0.00      A    C 0
ATOM   2563  CD1 PHE A 250      51.137  38.120  77.995  1.00  0.00      A    C 0
ATOM   2564  HD1 PHE A 250      51.777  37.784  78.806  1.00  0.00      A    H 0
ATOM   2565  CD2 PHE A 250      50.502  39.706  76.293  1.00  0.00      A    C 0
ATOM   2566  HD2 PHE A 250      50.796  40.487  75.593  1.00  0.00      A    H 0
ATOM   2567  CE1 PHE A 250      49.779  38.089  78.268  1.00  0.00      A    C 0
ATOM   2568  HE1 PHE A 250      49.512  37.467  79.123  1.00  0.00      A    H 0
ATOM   2569  CE2 PHE A 250      49.126  39.554  76.600  1.00  0.00      A    C 0
ATOM   2570  HE2 PHE A 250      48.312  39.961  75.990  1.00  0.00      A    H 0
ATOM   2571  CZ  PHE A 250      48.743  38.816  77.631  1.00  0.00      A    C 0
ATOM   2572  HZ  PHE A 250      47.795  39.061  78.109  1.00  0.00      A    H 0
ATOM   2573  C   PHE A 250      54.624  40.472  78.643  1.00  0.00      A    C 0
ATOM   2574  O   PHE A 250      54.982  39.864  79.658  1.00  0.00      A    O 0
ATOM   2575  N   PHE A 251      55.510  41.293  78.082  1.00  0.00      A    N 0
ATOM   2576  H   PHE A 251      55.325  41.680  77.182  1.00  0.00      A    H 0
ATOM   2577  CA  PHE A 251      56.883  41.541  78.633  1.00  0.00      A    C 0
ATOM   2578  CB  PHE A 251      57.904  41.552  77.445  1.00  0.00      A    C 0
ATOM   2579  CG  PHE A 251      59.364  41.714  77.867  1.00  0.00      A    C 0
ATOM   2580  CD1 PHE A 251      59.966  42.951  77.657  1.00  0.00      A    C 0
ATOM   2581  HD1 PHE A 251      59.366  43.831  77.408  1.00  0.00      A    H 0
ATOM   2582  CD2 PHE A 251      59.951  40.758  78.618  1.00  0.00      A    C 0
ATOM   2583  HD2 PHE A 251      59.320  39.977  79.044  1.00  0.00      A    H 0
ATOM   2584  CE1 PHE A 251      61.302  43.164  78.149  1.00  0.00      A    C 0
ATOM   2585  HE1 PHE A 251      61.801  44.121  78.000  1.00  0.00      A    H 0
ATOM   2586  CE2 PHE A 251      61.230  40.936  79.152  1.00  0.00      A    C 0
ATOM   2587  HE2 PHE A 251      61.821  40.067  79.451  1.00  0.00      A    H 0
ATOM   2588  CZ  PHE A 251      61.823  42.173  78.983  1.00  0.00      A    C 0
ATOM   2589  HZ  PHE A 251      62.770  42.360  79.492  1.00  0.00      A    H 0
ATOM   2590  C   PHE A 251      56.935  42.781  79.573  1.00  0.00      A    C 0
ATOM   2591  O   PHE A 251      56.880  42.541  80.772  1.00  0.00      A    O 0
ATOM   2592  N   ALA A 252      57.153  43.970  79.011  1.00  0.00      A    N 0
ATOM   2593  H   ALA A 252      57.140  44.120  78.026  1.00  0.00      A    H 0
ATOM   2594  CA  ALA A 252      57.257  45.173  79.891  1.00  0.00      A    C 0
ATOM   2595  CB  ALA A 252      58.744  45.533  80.116  1.00  0.00      A    C 0
ATOM   2596  C   ALA A 252      56.367  46.369  79.727  1.00  0.00      A    C 0
ATOM   2597  O   ALA A 252      55.936  46.668  78.654  1.00  0.00      A    O 0
ATOM   2598  N   THR A 253      55.985  47.020  80.843  1.00  0.00      A    N 0
ATOM   2599  H   THR A 253      55.980  46.626  81.756  1.00  0.00      A    H 0
ATOM   2600  CA  THR A 253      55.067  48.231  80.879  1.00  0.00      A    C 0
ATOM   2601  CB  THR A 253      54.745  48.724  82.240  1.00  0.00      A    C 0
ATOM   2602  OG1 THR A 253      55.892  48.679  83.123  1.00  0.00      A    O 0
ATOM   2603  HG1 THR A 253      56.586  49.361  82.880  1.00  0.00      A    H 0
ATOM   2604  CG2 THR A 253      53.627  47.934  82.903  1.00  0.00      A    C 0
ATOM   2605  C   THR A 253      55.600  49.431  80.022  1.00  0.00      A    C 0
ATOM   2606  O   THR A 253      56.799  49.705  79.993  1.00  0.00      A    O 0
ATOM   2607  N   GLY A 254      54.572  50.236  79.642  1.00  0.00      A    N 0
ATOM   2608  H   GLY A 254      53.613  49.987  79.756  1.00  0.00      A    H 0
ATOM   2609  CA  GLY A 254      54.781  51.649  79.193  1.00  0.00      A    C 0
ATOM   2610  C   GLY A 254      55.938  51.737  78.141  1.00  0.00      A    C 0
ATOM   2611  O   GLY A 254      56.061  50.822  77.398  1.00  0.00      A    O 0
ATOM   2612  N   GLU A 255      56.762  52.736  78.326  1.00  0.00      A    N 0
ATOM   2613  H   GLU A 255      56.877  52.987  79.287  1.00  0.00      A    H 0
ATOM   2614  CA  GLU A 255      57.858  53.187  77.483  1.00  0.00      A    C 0
ATOM   2615  CB  GLU A 255      58.490  54.469  78.022  1.00  0.00      A    C 0
ATOM   2616  CG  GLU A 255      58.976  54.620  79.460  1.00  0.00      A    C 0
ATOM   2617  CD  GLU A 255      57.862  54.383  80.457  1.00  0.00      A    C 0
ATOM   2618  OE1 GLU A 255      57.065  55.296  80.570  1.00  0.00      A    O 0
ATOM   2619  OE2 GLU A 255      57.731  53.356  81.112  1.00  0.00      A    O 0
ATOM   2620  C   GLU A 255      59.019  52.260  77.414  1.00  0.00      A    C 0
ATOM   2621  O   GLU A 255      59.662  52.071  76.449  1.00  0.00      A    O 0
ATOM   2622  N   GLN A 256      59.188  51.422  78.419  1.00  0.00      A    N 0
ATOM   2623  H   GLN A 256      58.811  51.565  79.331  1.00  0.00      A    H 0
ATOM   2624  CA  GLN A 256      60.153  50.335  78.308  1.00  0.00      A    C 0
ATOM   2625  CB  GLN A 256      60.455  49.640  79.606  1.00  0.00      A    C 0
ATOM   2626  CG  GLN A 256      60.907  50.611  80.718  1.00  0.00      A    C 0
ATOM   2627  CD  GLN A 256      62.080  51.527  80.390  1.00  0.00      A    C 0
ATOM   2628  OE1 GLN A 256      61.973  52.739  80.263  1.00  0.00      A    O 0
ATOM   2629  NE2 GLN A 256      63.207  51.011  80.068  1.00  0.00      A    N 0
ATOM   2630 1HE2 GLN A 256      63.203  50.019  80.160  1.00  0.00      A    H 0
ATOM   2631 2HE2 GLN A 256      63.972  51.567  79.738  1.00  0.00      A    H 0
ATOM   2632  C   GLN A 256      59.862  49.258  77.176  1.00  0.00      A    C 0
ATOM   2633  O   GLN A 256      60.697  48.959  76.302  1.00  0.00      A    O 0
ATOM   2634  N   GLY A 257      58.586  48.823  77.131  1.00  0.00      A    N 0
ATOM   2635  H   GLY A 257      57.895  49.149  77.782  1.00  0.00      A    H 0
ATOM   2636  CA  GLY A 257      58.044  47.866  76.120  1.00  0.00      A    C 0
ATOM   2637  C   GLY A 257      58.101  48.472  74.718  1.00  0.00      A    C 0
ATOM   2638  O   GLY A 257      58.558  47.805  73.802  1.00  0.00      A    O 0
ATOM   2639  N   THR A 258      57.754  49.784  74.642  1.00  0.00      A    N 0
ATOM   2640  H   THR A 258      57.337  50.309  75.382  1.00  0.00      A    H 0
ATOM   2641  CA  THR A 258      57.625  50.466  73.371  1.00  0.00      A    C 0
ATOM   2642  CB  THR A 258      56.935  51.820  73.449  1.00  0.00      A    C 0
ATOM   2643  OG1 THR A 258      57.511  52.540  74.518  1.00  0.00      A    O 0
ATOM   2644  HG1 THR A 258      57.877  53.356  74.075  1.00  0.00      A    H 0
ATOM   2645  CG2 THR A 258      55.441  51.823  73.613  1.00  0.00      A    C 0
ATOM   2646  C   THR A 258      59.025  50.610  72.734  1.00  0.00      A    C 0
ATOM   2647  O   THR A 258      59.091  51.075  71.627  1.00  0.00      A    O 0
ATOM   2648  N   ARG A 259      60.049  50.472  73.572  1.00  0.00      A    N 0
ATOM   2649  H   ARG A 259      59.862  50.525  74.554  1.00  0.00      A    H 0
ATOM   2650  CA  ARG A 259      61.448  50.362  73.153  1.00  0.00      A    C 0
ATOM   2651  CB  ARG A 259      62.367  50.555  74.322  1.00  0.00      A    C 0
ATOM   2652  CG  ARG A 259      62.474  51.980  74.895  1.00  0.00      A    C 0
ATOM   2653  CD  ARG A 259      63.403  51.965  76.112  1.00  0.00      A    C 0
ATOM   2654  NE  ARG A 259      63.884  53.330  76.540  1.00  0.00      A    N 0
ATOM   2655  HE  ARG A 259      64.757  53.581  76.118  1.00  0.00      A    H 0
ATOM   2656  CZ  ARG A 259      63.219  54.145  77.316  1.00  0.00      A    C 0
ATOM   2657  NH1 ARG A 259      61.938  53.940  77.573  1.00  0.00      A    N 0
ATOM   2658 1HH1 ARG A 259      61.479  53.103  77.267  1.00  0.00      A    H 0
ATOM   2659 2HH1 ARG A 259      61.463  54.528  78.232  1.00  0.00      A    H 0
ATOM   2660  NH2 ARG A 259      63.846  55.013  78.128  1.00  0.00      A    N 0
ATOM   2661 1HH2 ARG A 259      64.840  55.042  78.261  1.00  0.00      A    H 0
ATOM   2662 2HH2 ARG A 259      63.299  55.689  78.616  1.00  0.00      A    H 0
ATOM   2663  C   ARG A 259      61.816  49.011  72.550  1.00  0.00      A    C 0
ATOM   2664  O   ARG A 259      62.457  48.931  71.521  1.00  0.00      A    O 0
ATOM   2665  N   VAL A 260      61.384  47.863  73.164  1.00  0.00      A    N 0
ATOM   2666  H   VAL A 260      61.038  47.879  74.100  1.00  0.00      A    H 0
ATOM   2667  CA  VAL A 260      61.496  46.473  72.686  1.00  0.00      A    C 0
ATOM   2668  CB  VAL A 260      60.674  45.579  73.619  1.00  0.00      A    C 0
ATOM   2669  CG1 VAL A 260      60.681  44.074  73.357  1.00  0.00      A    C 0
ATOM   2670  CG2 VAL A 260      61.010  45.736  75.109  1.00  0.00      A    C 0
ATOM   2671  C   VAL A 260      60.875  46.370  71.249  1.00  0.00      A    C 0
ATOM   2672  O   VAL A 260      61.460  45.845  70.355  1.00  0.00      A    O 0
ATOM   2673  N   PHE A 261      59.657  46.914  71.171  1.00  0.00      A    N 0
ATOM   2674  H   PHE A 261      59.274  47.404  71.952  1.00  0.00      A    H 0
ATOM   2675  CA  PHE A 261      58.929  47.017  69.889  1.00  0.00      A    C 0
ATOM   2676  CB  PHE A 261      57.618  47.741  70.047  1.00  0.00      A    C 0
ATOM   2677  CG  PHE A 261      56.778  47.442  68.789  1.00  0.00      A    C 0
ATOM   2678  CD1 PHE A 261      55.906  46.387  68.907  1.00  0.00      A    C 0
ATOM   2679  HD1 PHE A 261      55.650  45.889  69.848  1.00  0.00      A    H 0
ATOM   2680  CD2 PHE A 261      56.786  48.314  67.720  1.00  0.00      A    C 0
ATOM   2681  HD2 PHE A 261      57.566  49.057  67.564  1.00  0.00      A    H 0
ATOM   2682  CE1 PHE A 261      55.045  46.132  67.828  1.00  0.00      A    C 0
ATOM   2683  HE1 PHE A 261      54.347  45.307  67.676  1.00  0.00      A    H 0
ATOM   2684  CE2 PHE A 261      55.880  48.139  66.780  1.00  0.00      A    C 0
ATOM   2685  HE2 PHE A 261      55.636  48.991  66.146  1.00  0.00      A    H 0
ATOM   2686  CZ  PHE A 261      55.039  47.044  66.789  1.00  0.00      A    C 0
ATOM   2687  HZ  PHE A 261      54.577  46.651  65.878  1.00  0.00      A    H 0
ATOM   2688  C   PHE A 261      59.976  47.638  68.861  1.00  0.00      A    C 0
ATOM   2689  O   PHE A 261      60.379  46.992  67.845  1.00  0.00      A    O 0
ATOM   2690  N   GLY A 262      60.386  48.871  69.115  1.00  0.00      A    N 0
ATOM   2691  H   GLY A 262      59.872  49.445  69.765  1.00  0.00      A    H 0
ATOM   2692  CA  GLY A 262      61.367  49.591  68.246  1.00  0.00      A    C 0
ATOM   2693  C   GLY A 262      62.590  48.780  67.812  1.00  0.00      A    C 0
ATOM   2694  O   GLY A 262      62.711  48.534  66.617  1.00  0.00      A    O 0
ATOM   2695  N   TYR A 263      63.187  48.204  68.831  1.00  0.00      A    N 0
ATOM   2696  H   TYR A 263      63.063  48.533  69.763  1.00  0.00      A    H 0
ATOM   2697  CA  TYR A 263      64.371  47.302  68.500  1.00  0.00      A    C 0
ATOM   2698  CB  TYR A 263      64.946  46.692  69.772  1.00  0.00      A    C 0
ATOM   2699  CG  TYR A 263      65.142  47.634  71.029  1.00  0.00      A    C 0
ATOM   2700  CD1 TYR A 263      64.788  47.055  72.264  1.00  0.00      A    C 0
ATOM   2701  HD1 TYR A 263      64.569  45.980  72.302  1.00  0.00      A    H 0
ATOM   2702  CD2 TYR A 263      65.462  49.009  70.960  1.00  0.00      A    C 0
ATOM   2703  HD2 TYR A 263      65.816  49.436  70.020  1.00  0.00      A    H 0
ATOM   2704  CE1 TYR A 263      64.840  47.798  73.410  1.00  0.00      A    C 0
ATOM   2705  HE1 TYR A 263      64.678  47.269  74.350  1.00  0.00      A    H 0
ATOM   2706  CE2 TYR A 263      65.495  49.740  72.087  1.00  0.00      A    C 0
ATOM   2707  HE2 TYR A 263      65.674  50.811  72.039  1.00  0.00      A    H 0
ATOM   2708  CZ  TYR A 263      65.255  49.121  73.291  1.00  0.00      A    C 0
ATOM   2709  OH  TYR A 263      65.384  49.890  74.385  1.00  0.00      A    O 0
ATOM   2710  HH  TYR A 263      65.729  49.250  75.070  1.00  0.00      A    H 0
ATOM   2711  C   TYR A 263      64.140  46.057  67.604  1.00  0.00      A    C 0
ATOM   2712  O   TYR A 263      64.962  45.786  66.708  1.00  0.00      A    O 0
ATOM   2713  N   VAL A 264      63.008  45.421  67.752  1.00  0.00      A    N 0
ATOM   2714  H   VAL A 264      62.254  45.749  68.324  1.00  0.00      A    H 0
ATOM   2715  CA  VAL A 264      62.712  44.243  66.944  1.00  0.00      A    C 0
ATOM   2716  CB  VAL A 264      61.684  43.374  67.699  1.00  0.00      A    C 0
ATOM   2717  CG1 VAL A 264      60.327  44.054  67.880  1.00  0.00      A    C 0
ATOM   2718  CG2 VAL A 264      61.553  42.062  66.963  1.00  0.00      A    C 0
ATOM   2719  C   VAL A 264      62.362  44.790  65.572  1.00  0.00      A    C 0
ATOM   2720  O   VAL A 264      62.876  44.257  64.590  1.00  0.00      A    O 0
ATOM   2721  N   THR A 265      61.563  45.910  65.569  1.00  0.00      A    N 0
ATOM   2722  H   THR A 265      61.129  46.404  66.310  1.00  0.00      A    H 0
ATOM   2723  CA  THR A 265      61.215  46.460  64.266  1.00  0.00      A    C 0
ATOM   2724  CB  THR A 265      60.090  47.531  64.340  1.00  0.00      A    C 0
ATOM   2725  OG1 THR A 265      60.480  48.657  65.108  1.00  0.00      A    O 0
ATOM   2726  HG1 THR A 265      61.211  48.506  65.771  1.00  0.00      A    H 0
ATOM   2727  CG2 THR A 265      58.682  46.986  64.690  1.00  0.00      A    C 0
ATOM   2728  C   THR A 265      62.345  46.950  63.291  1.00  0.00      A    C 0
ATOM   2729  O   THR A 265      62.269  46.666  62.121  1.00  0.00      A    O 0
ATOM   2730  N   THR A 266      63.404  47.462  63.918  1.00  0.00      A    N 0
ATOM   2731  H   THR A 266      63.316  47.534  64.908  1.00  0.00      A    H 0
ATOM   2732  CA  THR A 266      64.670  47.978  63.361  1.00  0.00      A    C 0
ATOM   2733  CB  THR A 266      65.501  48.564  64.499  1.00  0.00      A    C 0
ATOM   2734  OG1 THR A 266      64.881  49.720  65.113  1.00  0.00      A    O 0
ATOM   2735  HG1 THR A 266      64.898  50.465  64.438  1.00  0.00      A    H 0
ATOM   2736  CG2 THR A 266      66.894  49.046  64.071  1.00  0.00      A    C 0
ATOM   2737  C   THR A 266      65.276  46.824  62.527  1.00  0.00      A    C 0
ATOM   2738  O   THR A 266      65.698  47.133  61.450  1.00  0.00      A    O 0
ATOM   2739  N   MET A 267      65.763  45.745  63.184  1.00  0.00      A    N 0
ATOM   2740  H   MET A 267      65.460  45.524  64.117  1.00  0.00      A    H 0
ATOM   2741  CA  MET A 267      66.236  44.533  62.485  1.00  0.00      A    C 0
ATOM   2742  CB  MET A 267      66.872  43.550  63.547  1.00  0.00      A    C 0
ATOM   2743  CG  MET A 267      67.546  42.262  63.017  1.00  0.00      A    C 0
ATOM   2744  SD  MET A 267      68.828  42.688  61.792  1.00  0.00      A    S 0
ATOM   2745  CE  MET A 267      69.950  43.769  62.740  1.00  0.00      A    C 0
ATOM   2746  C   MET A 267      65.205  43.796  61.665  1.00  0.00      A    C 0
ATOM   2747  O   MET A 267      65.435  43.461  60.501  1.00  0.00      A    O 0
ATOM   2748  N   GLY A 268      63.999  43.775  62.085  1.00  0.00      A    N 0
ATOM   2749  H   GLY A 268      63.722  44.127  62.969  1.00  0.00      A    H 0
ATOM   2750  CA  GLY A 268      62.867  43.062  61.366  1.00  0.00      A    C 0
ATOM   2751  C   GLY A 268      62.637  43.620  59.961  1.00  0.00      A    C 0
ATOM   2752  O   GLY A 268      62.662  42.939  58.972  1.00  0.00      A    O 0
ATOM   2753  N   GLU A 269      62.582  44.907  59.811  1.00  0.00      A    N 0
ATOM   2754  H   GLU A 269      62.853  45.587  60.495  1.00  0.00      A    H 0
ATOM   2755  CA  GLU A 269      62.322  45.585  58.482  1.00  0.00      A    C 0
ATOM   2756  CB  GLU A 269      61.797  46.964  58.877  1.00  0.00      A    C 0
ATOM   2757  CG  GLU A 269      60.407  46.935  59.611  1.00  0.00      A    C 0
ATOM   2758  CD  GLU A 269      59.202  46.455  58.845  1.00  0.00      A    C 0
ATOM   2759  OE1 GLU A 269      58.146  46.161  59.442  1.00  0.00      A    O 0
ATOM   2760  OE2 GLU A 269      59.229  46.239  57.621  1.00  0.00      A    O 0
ATOM   2761  C   GLU A 269      63.529  45.691  57.529  1.00  0.00      A    C 0
ATOM   2762  O   GLU A 269      63.296  45.782  56.299  1.00  0.00      A    O 0
ATOM   2763  N   LEU A 270      64.758  45.864  58.044  1.00  0.00      A    N 0
ATOM   2764  H   LEU A 270      64.906  46.573  58.739  1.00  0.00      A    H 0
ATOM   2765  CA  LEU A 270      66.006  45.677  57.239  1.00  0.00      A    C 0
ATOM   2766  CB  LEU A 270      67.307  45.907  58.081  1.00  0.00      A    C 0
ATOM   2767  CG  LEU A 270      67.174  47.244  58.811  1.00  0.00      A    C 0
ATOM   2768  CD1 LEU A 270      68.263  47.519  59.815  1.00  0.00      A    C 0
ATOM   2769  CD2 LEU A 270      67.189  48.358  57.754  1.00  0.00      A    C 0
ATOM   2770  C   LEU A 270      66.029  44.254  56.634  1.00  0.00      A    C 0
ATOM   2771  O   LEU A 270      66.349  44.139  55.471  1.00  0.00      A    O 0
ATOM   2772  N   LEU A 271      65.554  43.279  57.453  1.00  0.00      A    N 0
ATOM   2773  H   LEU A 271      65.200  43.394  58.376  1.00  0.00      A    H 0
ATOM   2774  CA  LEU A 271      65.429  41.944  56.908  1.00  0.00      A    C 0
ATOM   2775  CB  LEU A 271      65.269  40.886  57.985  1.00  0.00      A    C 0
ATOM   2776  CG  LEU A 271      66.578  40.805  58.817  1.00  0.00      A    C 0
ATOM   2777  CD1 LEU A 271      66.273  40.164  60.153  1.00  0.00      A    C 0
ATOM   2778  CD2 LEU A 271      67.587  39.985  58.096  1.00  0.00      A    C 0
ATOM   2779  C   LEU A 271      64.412  41.842  55.737  1.00  0.00      A    C 0
ATOM   2780  O   LEU A 271      64.750  41.251  54.759  1.00  0.00      A    O 0
ATOM   2781  N   ASN A 272      63.325  42.638  55.909  1.00  0.00      A    N 0
ATOM   2782  H   ASN A 272      63.165  42.933  56.852  1.00  0.00      A    H 0
ATOM   2783  CA  ASN A 272      62.290  42.860  54.888  1.00  0.00      A    C 0
ATOM   2784  CB  ASN A 272      61.162  43.558  55.594  1.00  0.00      A    C 0
ATOM   2785  CG  ASN A 272      60.443  42.767  56.622  1.00  0.00      A    C 0
ATOM   2786  OD1 ASN A 272      60.359  41.532  56.593  1.00  0.00      A    O 0
ATOM   2787  ND2 ASN A 272      59.676  43.503  57.471  1.00  0.00      A    N 0
ATOM   2788 1HD2 ASN A 272      59.593  44.502  57.520  1.00  0.00      A    H 0
ATOM   2789 2HD2 ASN A 272      59.048  42.927  57.990  1.00  0.00      A    H 0
ATOM   2790  C   ASN A 272      62.670  43.570  53.608  1.00  0.00      A    C 0
ATOM   2791  O   ASN A 272      62.347  43.056  52.569  1.00  0.00      A    O 0
ATOM   2792  N   ALA A 273      63.450  44.694  53.749  1.00  0.00      A    N 0
ATOM   2793  H   ALA A 273      63.510  45.199  54.613  1.00  0.00      A    H 0
ATOM   2794  CA  ALA A 273      64.064  45.289  52.550  1.00  0.00      A    C 0
ATOM   2795  CB  ALA A 273      64.936  46.460  52.968  1.00  0.00      A    C 0
ATOM   2796  C   ALA A 273      64.819  44.348  51.647  1.00  0.00      A    C 0
ATOM   2797  O   ALA A 273      64.257  44.232  50.559  1.00  0.00      A    O 0
ATOM   2798  N   SER A 274      65.642  43.497  52.121  1.00  0.00      A    N 0
ATOM   2799  H   SER A 274      65.928  43.533  53.076  1.00  0.00      A    H 0
ATOM   2800  CA  SER A 274      66.263  42.406  51.326  1.00  0.00      A    C 0
ATOM   2801  CB  SER A 274      67.595  41.939  51.949  1.00  0.00      A    C 0
ATOM   2802  OG  SER A 274      68.339  41.394  50.864  1.00  0.00      A    O 0
ATOM   2803  HG  SER A 274      67.774  40.780  50.313  1.00  0.00      A    H 0
ATOM   2804  C   SER A 274      65.354  41.225  51.018  1.00  0.00      A    C 0
ATOM   2805  O   SER A 274      65.570  40.840  49.916  1.00  0.00      A    O 0
ATOM   2806  N   ILE A 275      64.429  40.771  51.888  1.00  0.00      A    N 0
ATOM   2807  H   ILE A 275      64.375  41.106  52.829  1.00  0.00      A    H 0
ATOM   2808  CA  ILE A 275      63.388  39.705  51.509  1.00  0.00      A    C 0
ATOM   2809  CB  ILE A 275      62.456  39.392  52.705  1.00  0.00      A    C 0
ATOM   2810  CG1 ILE A 275      63.153  38.976  54.028  1.00  0.00      A    C 0
ATOM   2811  CG2 ILE A 275      61.467  38.278  52.236  1.00  0.00      A    C 0
ATOM   2812  CD  ILE A 275      62.198  38.801  55.229  1.00  0.00      A    C 0
ATOM   2813  C   ILE A 275      62.600  40.136  50.287  1.00  0.00      A    C 0
ATOM   2814  O   ILE A 275      62.648  39.415  49.229  1.00  0.00      A    O 0
ATOM   2815  N   MET A 276      62.139  41.400  50.324  1.00  0.00      A    N 0
ATOM   2816  H   MET A 276      61.897  41.894  51.153  1.00  0.00      A    H 0
ATOM   2817  CA  MET A 276      61.499  42.086  49.132  1.00  0.00      A    C 0
ATOM   2818  CB  MET A 276      61.066  43.554  49.502  1.00  0.00      A    C 0
ATOM   2819  CG  MET A 276      60.091  43.577  50.668  1.00  0.00      A    C 0
ATOM   2820  SD  MET A 276      59.611  45.255  51.192  1.00  0.00      A    S 0
ATOM   2821  CE  MET A 276      58.756  44.939  52.707  1.00  0.00      A    C 0
ATOM   2822  C   MET A 276      62.283  42.042  47.869  1.00  0.00      A    C 0
ATOM   2823  O   MET A 276      61.760  41.928  46.761  1.00  0.00      A    O 0
ATOM   2824  N   PHE A 277      63.619  42.074  48.047  1.00  0.00      A    N 0
ATOM   2825  H   PHE A 277      63.966  42.306  48.954  1.00  0.00      A    H 0
ATOM   2826  CA  PHE A 277      64.560  41.988  46.914  1.00  0.00      A    C 0
ATOM   2827  CB  PHE A 277      65.904  42.622  47.332  1.00  0.00      A    C 0
ATOM   2828  CG  PHE A 277      67.222  42.243  46.612  1.00  0.00      A    C 0
ATOM   2829  CD1 PHE A 277      67.273  42.387  45.236  1.00  0.00      A    C 0
ATOM   2830  HD1 PHE A 277      66.406  42.719  44.659  1.00  0.00      A    H 0
ATOM   2831  CD2 PHE A 277      68.239  41.605  47.237  1.00  0.00      A    C 0
ATOM   2832  HD2 PHE A 277      68.151  41.590  48.319  1.00  0.00      A    H 0
ATOM   2833  CE1 PHE A 277      68.377  42.038  44.509  1.00  0.00      A    C 0
ATOM   2834  HE1 PHE A 277      68.518  42.473  43.522  1.00  0.00      A    H 0
ATOM   2835  CE2 PHE A 277      69.375  41.239  46.500  1.00  0.00      A    C 0
ATOM   2836  HE2 PHE A 277      70.338  41.033  46.961  1.00  0.00      A    H 0
ATOM   2837  CZ  PHE A 277      69.393  41.299  45.136  1.00  0.00      A    C 0
ATOM   2838  HZ  PHE A 277      70.131  40.720  44.593  1.00  0.00      A    H 0
ATOM   2839  C   PHE A 277      64.725  40.636  46.214  1.00  0.00      A    C 0
ATOM   2840  O   PHE A 277      64.477  40.465  45.013  1.00  0.00      A    O 0
ATOM   2841  N   PHE A 278      64.787  39.623  47.076  1.00  0.00      A    N 0
ATOM   2842  H   PHE A 278      64.923  39.767  48.060  1.00  0.00      A    H 0
ATOM   2843  CA  PHE A 278      65.042  38.217  46.627  1.00  0.00      A    C 0
ATOM   2844  CB  PHE A 278      65.484  37.277  47.720  1.00  0.00      A    C 0
ATOM   2845  CG  PHE A 278      66.688  37.756  48.446  1.00  0.00      A    C 0
ATOM   2846  CD1 PHE A 278      67.907  37.913  47.831  1.00  0.00      A    C 0
ATOM   2847  HD1 PHE A 278      67.901  38.416  46.864  1.00  0.00      A    H 0
ATOM   2848  CD2 PHE A 278      66.575  37.958  49.822  1.00  0.00      A    C 0
ATOM   2849  HD2 PHE A 278      65.695  37.722  50.434  1.00  0.00      A    H 0
ATOM   2850  CE1 PHE A 278      69.024  38.143  48.556  1.00  0.00      A    C 0
ATOM   2851  HE1 PHE A 278      69.864  38.619  48.037  1.00  0.00      A    H 0
ATOM   2852  CE2 PHE A 278      67.725  38.259  50.494  1.00  0.00      A    C 0
ATOM   2853  HE2 PHE A 278      67.722  38.402  51.580  1.00  0.00      A    H 0
ATOM   2854  CZ  PHE A 278      68.986  38.290  49.883  1.00  0.00      A    C 0
ATOM   2855  HZ  PHE A 278      69.857  38.452  50.514  1.00  0.00      A    H 0
ATOM   2856  C   PHE A 278      63.807  37.558  46.017  1.00  0.00      A    C 0
ATOM   2857  O   PHE A 278      63.923  36.776  45.060  1.00  0.00      A    O 0
ATOM   2858  N   ALA A 279      62.682  37.803  46.698  1.00  0.00      A    N 0
ATOM   2859  H   ALA A 279      62.698  38.509  47.396  1.00  0.00      A    H 0
ATOM   2860  CA  ALA A 279      61.449  36.975  46.464  1.00  0.00      A    C 0
ATOM   2861  CB  ALA A 279      60.333  37.202  47.516  1.00  0.00      A    C 0
ATOM   2862  C   ALA A 279      60.781  37.059  45.032  1.00  0.00      A    C 0
ATOM   2863  O   ALA A 279      60.088  36.050  44.785  1.00  0.00      A    O 0
ATOM   2864  N   PRO A 280      60.771  38.169  44.246  1.00  0.00      A    N 0
ATOM   2865  CA  PRO A 280      60.146  38.140  42.946  1.00  0.00      A    C 0
ATOM   2866  CB  PRO A 280      60.492  39.450  42.308  1.00  0.00      A    C 0
ATOM   2867  CG  PRO A 280      60.586  40.401  43.537  1.00  0.00      A    C 0
ATOM   2868  CD  PRO A 280      61.025  39.514  44.719  1.00  0.00      A    C 0
ATOM   2869  C   PRO A 280      60.541  36.964  42.027  1.00  0.00      A    C 0
ATOM   2870  O   PRO A 280      59.672  36.172  41.496  1.00  0.00      A    O 0
ATOM   2871  N   LEU A 281      61.808  36.744  42.053  1.00  0.00      A    N 0
ATOM   2872  H   LEU A 281      62.481  37.439  42.310  1.00  0.00      A    H 0
ATOM   2873  CA  LEU A 281      62.397  35.582  41.330  1.00  0.00      A    C 0
ATOM   2874  CB  LEU A 281      63.862  35.560  41.648  1.00  0.00      A    C 0
ATOM   2875  CG  LEU A 281      64.705  34.824  40.577  1.00  0.00      A    C 0
ATOM   2876  CD1 LEU A 281      64.868  35.818  39.352  1.00  0.00      A    C 0
ATOM   2877  CD2 LEU A 281      66.059  34.428  41.148  1.00  0.00      A    C 0
ATOM   2878  C   LEU A 281      61.761  34.184  41.626  1.00  0.00      A    C 0
ATOM   2879  O   LEU A 281      61.470  33.366  40.756  1.00  0.00      A    O 0
ATOM   2880  N   ILE A 282      61.837  33.859  42.936  1.00  0.00      A    N 0
ATOM   2881  H   ILE A 282      62.395  34.364  43.591  1.00  0.00      A    H 0
ATOM   2882  CA  ILE A 282      61.166  32.688  43.524  1.00  0.00      A    C 0
ATOM   2883  CB  ILE A 282      61.186  32.898  45.088  1.00  0.00      A    C 0
ATOM   2884  CG1 ILE A 282      62.659  33.144  45.577  1.00  0.00      A    C 0
ATOM   2885  CG2 ILE A 282      60.495  31.737  45.757  1.00  0.00      A    C 0
ATOM   2886  CD  ILE A 282      62.640  33.936  46.893  1.00  0.00      A    C 0
ATOM   2887  C   ILE A 282      59.680  32.581  43.031  1.00  0.00      A    C 0
ATOM   2888  O   ILE A 282      59.438  31.767  42.131  1.00  0.00      A    O 0
ATOM   2889  N   ILE A 283      58.839  33.566  43.354  1.00  0.00      A    N 0
ATOM   2890  H   ILE A 283      59.291  34.384  43.720  1.00  0.00      A    H 0
ATOM   2891  CA  ILE A 283      57.351  33.550  43.188  1.00  0.00      A    C 0
ATOM   2892  CB  ILE A 283      56.592  34.781  43.751  1.00  0.00      A    C 0
ATOM   2893  CG1 ILE A 283      55.062  34.508  43.845  1.00  0.00      A    C 0
ATOM   2894  CG2 ILE A 283      56.861  36.165  43.142  1.00  0.00      A    C 0
ATOM   2895  CD  ILE A 283      54.647  33.743  45.107  1.00  0.00      A    C 0
ATOM   2896  C   ILE A 283      56.949  33.146  41.757  1.00  0.00      A    C 0
ATOM   2897  O   ILE A 283      56.121  32.285  41.468  1.00  0.00      A    O 0
ATOM   2898  N   ASN A 284      57.448  33.949  40.802  1.00  0.00      A    N 0
ATOM   2899  H   ASN A 284      57.838  34.856  40.987  1.00  0.00      A    H 0
ATOM   2900  CA  ASN A 284      57.216  33.672  39.384  1.00  0.00      A    C 0
ATOM   2901  CB  ASN A 284      57.693  34.828  38.559  1.00  0.00      A    C 0
ATOM   2902  CG  ASN A 284      56.540  35.841  38.465  1.00  0.00      A    C 0
ATOM   2903  OD1 ASN A 284      56.003  36.402  39.406  1.00  0.00      A    O 0
ATOM   2904  ND2 ASN A 284      55.852  35.993  37.360  1.00  0.00      A    N 0
ATOM   2905 1HD2 ASN A 284      56.131  35.433  36.573  1.00  0.00      A    H 0
ATOM   2906 2HD2 ASN A 284      55.215  36.742  37.207  1.00  0.00      A    H 0
ATOM   2907  C   ASN A 284      57.967  32.333  38.934  1.00  0.00      A    C 0
ATOM   2908  O   ASN A 284      57.375  31.237  38.789  1.00  0.00      A    O 0
ATOM   2909  N   ARG A 285      59.307  32.379  38.871  1.00  0.00      A    N 0
ATOM   2910  H   ARG A 285      59.813  32.910  39.557  1.00  0.00      A    H 0
ATOM   2911  CA  ARG A 285      60.051  31.447  37.969  1.00  0.00      A    C 0
ATOM   2912  CB  ARG A 285      61.239  32.155  37.376  1.00  0.00      A    C 0
ATOM   2913  CG  ARG A 285      60.738  32.954  36.138  1.00  0.00      A    C 0
ATOM   2914  CD  ARG A 285      61.923  33.804  35.601  1.00  0.00      A    C 0
ATOM   2915  NE  ARG A 285      61.900  33.748  34.152  1.00  0.00      A    N 0
ATOM   2916  HE  ARG A 285      61.151  33.290  33.679  1.00  0.00      A    H 0
ATOM   2917  CZ  ARG A 285      62.926  34.203  33.341  1.00  0.00      A    C 0
ATOM   2918  NH1 ARG A 285      64.099  34.540  33.801  1.00  0.00      A    N 0
ATOM   2919 1HH1 ARG A 285      64.433  34.379  34.732  1.00  0.00      A    H 0
ATOM   2920 2HH1 ARG A 285      64.811  34.973  33.266  1.00  0.00      A    H 0
ATOM   2921  NH2 ARG A 285      63.039  33.714  32.104  1.00  0.00      A    N 0
ATOM   2922 1HH2 ARG A 285      62.312  33.074  31.856  1.00  0.00      A    H 0
ATOM   2923 2HH2 ARG A 285      63.814  33.788  31.478  1.00  0.00      A    H 0
ATOM   2924  C   ARG A 285      60.492  30.101  38.585  1.00  0.00      A    C 0
ATOM   2925  O   ARG A 285      60.409  29.136  37.847  1.00  0.00      A    O 0
ATOM   2926  N   ILE A 286      60.979  30.196  39.835  1.00  0.00      A    N 0
ATOM   2927  H   ILE A 286      60.734  30.906  40.496  1.00  0.00      A    H 0
ATOM   2928  CA  ILE A 286      61.651  29.097  40.590  1.00  0.00      A    C 0
ATOM   2929  CB  ILE A 286      63.180  29.248  40.430  1.00  0.00      A    C 0
ATOM   2930  CG1 ILE A 286      63.834  28.105  41.126  1.00  0.00      A    C 0
ATOM   2931  CG2 ILE A 286      63.775  30.508  41.000  1.00  0.00      A    C 0
ATOM   2932  CD  ILE A 286      63.847  26.833  40.226  1.00  0.00      A    C 0
ATOM   2933  C   ILE A 286      61.076  28.974  41.974  1.00  0.00      A    C 0
ATOM   2934  O   ILE A 286      61.686  29.325  43.013  1.00  0.00      A    O 0
ATOM   2935  N   GLY A 287      59.839  28.353  41.974  1.00  0.00      A    N 0
ATOM   2936  H   GLY A 287      59.534  27.808  41.186  1.00  0.00      A    H 0
ATOM   2937  CA  GLY A 287      59.096  28.169  43.212  1.00  0.00      A    C 0
ATOM   2938  C   GLY A 287      57.782  28.900  43.270  1.00  0.00      A    C 0
ATOM   2939  O   GLY A 287      57.114  28.956  42.239  1.00  0.00      A    O 0
ATOM   2940  N   GLY A 288      57.473  29.428  44.419  1.00  0.00      A    N 0
ATOM   2941  H   GLY A 288      58.077  29.370  45.222  1.00  0.00      A    H 0
ATOM   2942  CA  GLY A 288      56.245  30.255  44.713  1.00  0.00      A    C 0
ATOM   2943  C   GLY A 288      55.513  29.628  45.895  1.00  0.00      A    C 0
ATOM   2944  O   GLY A 288      55.452  30.277  46.936  1.00  0.00      A    O 0
ATOM   2945  N   LYS A 289      54.746  28.563  45.662  1.00  0.00      A    N 0
ATOM   2946  H   LYS A 289      54.775  28.077  44.786  1.00  0.00      A    H 0
ATOM   2947  CA  LYS A 289      54.095  27.823  46.807  1.00  0.00      A    C 0
ATOM   2948  CB  LYS A 289      53.219  26.691  46.387  1.00  0.00      A    C 0
ATOM   2949  CG  LYS A 289      51.949  27.009  45.617  1.00  0.00      A    C 0
ATOM   2950  CD  LYS A 289      51.107  25.753  45.280  1.00  0.00      A    C 0
ATOM   2951  CE  LYS A 289      50.262  25.925  44.018  1.00  0.00      A    C 0
ATOM   2952  NZ  LYS A 289      49.183  24.907  43.978  1.00  0.00      A    N 0
ATOM   2953  HZ1 LYS A 289      49.446  23.978  43.693  1.00  0.00      A    H 0
ATOM   2954  HZ2 LYS A 289      48.785  24.836  44.887  1.00  0.00      A    H 0
ATOM   2955  HZ3 LYS A 289      48.524  25.133  43.261  1.00  0.00      A    H 0
ATOM   2956  C   LYS A 289      55.035  27.454  47.924  1.00  0.00      A    C 0
ATOM   2957  O   LYS A 289      54.672  27.496  49.119  1.00  0.00      A    O 0
ATOM   2958  N   ASN A 290      56.277  27.209  47.542  1.00  0.00      A    N 0
ATOM   2959  H   ASN A 290      56.520  26.793  46.670  1.00  0.00      A    H 0
ATOM   2960  CA  ASN A 290      57.337  27.040  48.580  1.00  0.00      A    C 0
ATOM   2961  CB  ASN A 290      58.694  26.610  48.052  1.00  0.00      A    C 0
ATOM   2962  CG  ASN A 290      59.327  27.586  47.100  1.00  0.00      A    C 0
ATOM   2963  OD1 ASN A 290      59.058  28.827  47.084  1.00  0.00      A    O 0
ATOM   2964  ND2 ASN A 290      60.159  27.194  46.138  1.00  0.00      A    N 0
ATOM   2965 1HD2 ASN A 290      60.367  26.234  45.976  1.00  0.00      A    H 0
ATOM   2966 2HD2 ASN A 290      60.689  27.862  45.618  1.00  0.00      A    H 0
ATOM   2967  C   ASN A 290      57.471  28.182  49.672  1.00  0.00      A    C 0
ATOM   2968  O   ASN A 290      57.473  27.876  50.853  1.00  0.00      A    O 0
ATOM   2969  N   ALA A 291      57.294  29.403  49.096  1.00  0.00      A    N 0
ATOM   2970  H   ALA A 291      57.376  29.501  48.101  1.00  0.00      A    H 0
ATOM   2971  CA  ALA A 291      57.308  30.596  49.928  1.00  0.00      A    C 0
ATOM   2972  CB  ALA A 291      57.640  31.787  49.064  1.00  0.00      A    C 0
ATOM   2973  C   ALA A 291      55.923  30.727  50.647  1.00  0.00      A    C 0
ATOM   2974  O   ALA A 291      56.002  31.082  51.825  1.00  0.00      A    O 0
ATOM   2975  N   LEU A 292      54.813  30.429  49.964  1.00  0.00      A    N 0
ATOM   2976  H   LEU A 292      54.877  30.395  48.973  1.00  0.00      A    H 0
ATOM   2977  CA  LEU A 292      53.465  30.460  50.575  1.00  0.00      A    C 0
ATOM   2978  CB  LEU A 292      52.249  30.275  49.620  1.00  0.00      A    C 0
ATOM   2979  CG  LEU A 292      52.193  31.406  48.634  1.00  0.00      A    C 0
ATOM   2980  CD1 LEU A 292      51.269  30.950  47.473  1.00  0.00      A    C 0
ATOM   2981  CD2 LEU A 292      51.521  32.589  49.317  1.00  0.00      A    C 0
ATOM   2982  C   LEU A 292      53.256  29.512  51.749  1.00  0.00      A    C 0
ATOM   2983  O   LEU A 292      52.698  29.782  52.810  1.00  0.00      A    O 0
ATOM   2984  N   LEU A 293      53.895  28.351  51.586  1.00  0.00      A    N 0
ATOM   2985  H   LEU A 293      54.550  28.191  50.860  1.00  0.00      A    H 0
ATOM   2986  CA  LEU A 293      53.976  27.408  52.686  1.00  0.00      A    C 0
ATOM   2987  CB  LEU A 293      54.585  26.087  52.298  1.00  0.00      A    C 0
ATOM   2988  CG  LEU A 293      53.765  25.227  51.378  1.00  0.00      A    C 0
ATOM   2989  CD1 LEU A 293      54.645  24.059  51.171  1.00  0.00      A    C 0
ATOM   2990  CD2 LEU A 293      52.526  24.692  52.206  1.00  0.00      A    C 0
ATOM   2991  C   LEU A 293      54.824  28.027  53.853  1.00  0.00      A    C 0
ATOM   2992  O   LEU A 293      54.279  28.269  54.945  1.00  0.00      A    O 0
ATOM   2993  N   LEU A 294      56.014  28.553  53.547  1.00  0.00      A    N 0
ATOM   2994  H   LEU A 294      56.298  28.430  52.595  1.00  0.00      A    H 0
ATOM   2995  CA  LEU A 294      56.951  29.132  54.463  1.00  0.00      A    C 0
ATOM   2996  CB  LEU A 294      58.199  29.601  53.748  1.00  0.00      A    C 0
ATOM   2997  CG  LEU A 294      59.213  30.043  54.848  1.00  0.00      A    C 0
ATOM   2998  CD1 LEU A 294      59.895  28.765  55.308  1.00  0.00      A    C 0
ATOM   2999  CD2 LEU A 294      60.310  31.086  54.326  1.00  0.00      A    C 0
ATOM   3000  C   LEU A 294      56.329  30.343  55.235  1.00  0.00      A    C 0
ATOM   3001  O   LEU A 294      56.767  30.509  56.364  1.00  0.00      A    O 0
ATOM   3002  N   ALA A 295      55.431  31.103  54.615  1.00  0.00      A    N 0
ATOM   3003  H   ALA A 295      55.456  31.065  53.625  1.00  0.00      A    H 0
ATOM   3004  CA  ALA A 295      54.589  32.156  55.195  1.00  0.00      A    C 0
ATOM   3005  CB  ALA A 295      53.809  32.730  54.059  1.00  0.00      A    C 0
ATOM   3006  C   ALA A 295      53.718  31.615  56.337  1.00  0.00      A    C 0
ATOM   3007  O   ALA A 295      54.098  31.757  57.487  1.00  0.00      A    O 0
ATOM   3008  N   GLY A 296      52.829  30.635  55.993  1.00  0.00      A    N 0
ATOM   3009  H   GLY A 296      52.866  30.170  55.107  1.00  0.00      A    H 0
ATOM   3010  CA  GLY A 296      52.001  29.922  56.940  1.00  0.00      A    C 0
ATOM   3011  C   GLY A 296      52.762  29.092  57.975  1.00  0.00      A    C 0
ATOM   3012  O   GLY A 296      52.398  29.142  59.130  1.00  0.00      A    O 0
ATOM   3013  N   THR A 297      53.898  28.497  57.665  1.00  0.00      A    N 0
ATOM   3014  H   THR A 297      54.181  28.394  56.713  1.00  0.00      A    H 0
ATOM   3015  CA  THR A 297      54.728  27.917  58.781  1.00  0.00      A    C 0
ATOM   3016  CB  THR A 297      55.858  26.973  58.573  1.00  0.00      A    C 0
ATOM   3017  OG1 THR A 297      56.195  27.063  57.194  1.00  0.00      A    O 0
ATOM   3018  HG1 THR A 297      56.806  26.366  56.816  1.00  0.00      A    H 0
ATOM   3019  CG2 THR A 297      55.569  25.551  59.003  1.00  0.00      A    C 0
ATOM   3020  C   THR A 297      55.196  29.007  59.789  1.00  0.00      A    C 0
ATOM   3021  O   THR A 297      55.091  28.884  61.036  1.00  0.00      A    O 0
ATOM   3022  N   ILE A 298      55.808  30.073  59.215  1.00  0.00      A    N 0
ATOM   3023  H   ILE A 298      55.691  30.253  58.230  1.00  0.00      A    H 0
ATOM   3024  CA  ILE A 298      56.226  31.234  60.051  1.00  0.00      A    C 0
ATOM   3025  CB  ILE A 298      57.243  32.169  59.535  1.00  0.00      A    C 0
ATOM   3026  CG1 ILE A 298      56.776  33.055  58.413  1.00  0.00      A    C 0
ATOM   3027  CG2 ILE A 298      58.507  31.350  59.060  1.00  0.00      A    C 0
ATOM   3028  CD  ILE A 298      57.657  34.136  57.824  1.00  0.00      A    C 0
ATOM   3029  C   ILE A 298      55.031  31.906  60.780  1.00  0.00      A    C 0
ATOM   3030  O   ILE A 298      55.127  32.303  61.966  1.00  0.00      A    O 0
ATOM   3031  N   MET A 299      53.762  31.829  60.232  1.00  0.00      A    N 0
ATOM   3032  H   MET A 299      53.726  31.594  59.260  1.00  0.00      A    H 0
ATOM   3033  CA  MET A 299      52.547  32.076  60.935  1.00  0.00      A    C 0
ATOM   3034  CB  MET A 299      51.419  32.431  59.961  1.00  0.00      A    C 0
ATOM   3035  CG  MET A 299      50.294  33.385  60.469  1.00  0.00      A    C 0
ATOM   3036  SD  MET A 299      49.211  32.678  61.770  1.00  0.00      A    S 0
ATOM   3037  CE  MET A 299      49.428  33.923  63.037  1.00  0.00      A    C 0
ATOM   3038  C   MET A 299      52.103  31.153  62.052  1.00  0.00      A    C 0
ATOM   3039  O   MET A 299      51.828  31.533  63.185  1.00  0.00      A    O 0
ATOM   3040  N   SER A 300      52.320  29.793  61.912  1.00  0.00      A    N 0
ATOM   3041  H   SER A 300      52.529  29.413  61.010  1.00  0.00      A    H 0
ATOM   3042  CA  SER A 300      52.105  28.782  63.039  1.00  0.00      A    C 0
ATOM   3043  CB  SER A 300      52.404  27.351  62.649  1.00  0.00      A    C 0
ATOM   3044  OG  SER A 300      51.523  26.806  61.690  1.00  0.00      A    O 0
ATOM   3045  HG  SER A 300      51.868  25.952  61.302  1.00  0.00      A    H 0
ATOM   3046  C   SER A 300      53.146  29.055  64.144  1.00  0.00      A    C 0
ATOM   3047  O   SER A 300      52.873  28.883  65.294  1.00  0.00      A    O 0
ATOM   3048  N   VAL A 301      54.439  29.228  63.787  1.00  0.00      A    N 0
ATOM   3049  H   VAL A 301      54.773  29.111  62.855  1.00  0.00      A    H 0
ATOM   3050  CA  VAL A 301      55.443  29.633  64.728  1.00  0.00      A    C 0
ATOM   3051  CB  VAL A 301      56.856  29.759  64.111  1.00  0.00      A    C 0
ATOM   3052  CG1 VAL A 301      57.912  29.852  65.162  1.00  0.00      A    C 0
ATOM   3053  CG2 VAL A 301      57.270  28.596  63.211  1.00  0.00      A    C 0
ATOM   3054  C   VAL A 301      55.083  30.938  65.473  1.00  0.00      A    C 0
ATOM   3055  O   VAL A 301      55.247  30.941  66.701  1.00  0.00      A    O 0
ATOM   3056  N   ARG A 302      54.388  31.877  64.804  1.00  0.00      A    N 0
ATOM   3057  H   ARG A 302      54.350  31.863  63.804  1.00  0.00      A    H 0
ATOM   3058  CA  ARG A 302      53.909  33.136  65.421  1.00  0.00      A    C 0
ATOM   3059  CB  ARG A 302      53.554  34.103  64.285  1.00  0.00      A    C 0
ATOM   3060  CG  ARG A 302      52.833  35.358  64.837  1.00  0.00      A    C 0
ATOM   3061  CD  ARG A 302      52.999  36.613  63.964  1.00  0.00      A    C 0
ATOM   3062  NE  ARG A 302      52.429  36.318  62.642  1.00  0.00      A    N 0
ATOM   3063  HE  ARG A 302      52.962  35.756  62.001  1.00  0.00      A    H 0
ATOM   3064  CZ  ARG A 302      51.375  36.934  62.089  1.00  0.00      A    C 0
ATOM   3065  NH1 ARG A 302      51.053  36.783  60.798  1.00  0.00      A    N 0
ATOM   3066 1HH1 ARG A 302      51.704  36.364  60.170  1.00  0.00      A    H 0
ATOM   3067 2HH1 ARG A 302      50.128  37.059  60.544  1.00  0.00      A    H 0
ATOM   3068  NH2 ARG A 302      50.415  37.358  62.831  1.00  0.00      A    N 0
ATOM   3069 1HH2 ARG A 302      50.406  37.236  63.826  1.00  0.00      A    H 0
ATOM   3070 2HH2 ARG A 302      49.702  37.899  62.375  1.00  0.00      A    H 0
ATOM   3071  C   ARG A 302      52.827  32.771  66.391  1.00  0.00      A    C 0
ATOM   3072  O   ARG A 302      53.031  33.088  67.579  1.00  0.00      A    O 0
ATOM   3073  N   ILE A 303      51.800  31.968  65.983  1.00  0.00      A    N 0
ATOM   3074  H   ILE A 303      51.625  31.711  65.034  1.00  0.00      A    H 0
ATOM   3075  CA  ILE A 303      50.809  31.490  66.935  1.00  0.00      A    C 0
ATOM   3076  CB  ILE A 303      49.430  31.080  66.370  1.00  0.00      A    C 0
ATOM   3077  CG1 ILE A 303      49.412  30.465  65.020  1.00  0.00      A    C 0
ATOM   3078  CG2 ILE A 303      48.528  32.290  66.666  1.00  0.00      A    C 0
ATOM   3079  CD  ILE A 303      48.142  29.613  64.787  1.00  0.00      A    C 0
ATOM   3080  C   ILE A 303      51.254  30.635  68.136  1.00  0.00      A    C 0
ATOM   3081  O   ILE A 303      50.712  30.758  69.262  1.00  0.00      A    O 0
ATOM   3082  N   ILE A 304      52.295  29.817  68.056  1.00  0.00      A    N 0
ATOM   3083  H   ILE A 304      52.739  29.512  67.208  1.00  0.00      A    H 0
ATOM   3084  CA  ILE A 304      52.917  29.220  69.265  1.00  0.00      A    C 0
ATOM   3085  CB  ILE A 304      53.590  27.863  68.818  1.00  0.00      A    C 0
ATOM   3086  CG1 ILE A 304      53.694  26.894  70.008  1.00  0.00      A    C 0
ATOM   3087  CG2 ILE A 304      54.901  28.088  68.139  1.00  0.00      A    C 0
ATOM   3088  CD  ILE A 304      52.265  26.603  70.511  1.00  0.00      A    C 0
ATOM   3089  C   ILE A 304      53.763  30.209  70.051  1.00  0.00      A    C 0
ATOM   3090  O   ILE A 304      53.450  30.355  71.202  1.00  0.00      A    O 0
ATOM   3091  N   GLY A 305      54.410  31.205  69.408  1.00  0.00      A    N 0
ATOM   3092  H   GLY A 305      54.799  31.044  68.496  1.00  0.00      A    H 0
ATOM   3093  CA  GLY A 305      55.096  32.343  69.951  1.00  0.00      A    C 0
ATOM   3094  C   GLY A 305      54.124  33.120  70.792  1.00  0.00      A    C 0
ATOM   3095  O   GLY A 305      54.514  33.483  71.925  1.00  0.00      A    O 0
ATOM   3096  N   SER A 306      52.910  33.232  70.358  1.00  0.00      A    N 0
ATOM   3097  H   SER A 306      52.743  33.196  69.371  1.00  0.00      A    H 0
ATOM   3098  CA  SER A 306      51.761  33.750  71.150  1.00  0.00      A    C 0
ATOM   3099  CB  SER A 306      50.513  33.804  70.248  1.00  0.00      A    C 0
ATOM   3100  OG  SER A 306      49.287  34.237  70.814  1.00  0.00      A    O 0
ATOM   3101  HG  SER A 306      48.723  33.400  70.820  1.00  0.00      A    H 0
ATOM   3102  C   SER A 306      51.432  32.924  72.453  1.00  0.00      A    C 0
ATOM   3103  O   SER A 306      51.387  33.504  73.486  1.00  0.00      A    O 0
ATOM   3104  N   SER A 307      51.085  31.581  72.331  1.00  0.00      A    N 0
ATOM   3105  H   SER A 307      50.715  31.277  71.447  1.00  0.00      A    H 0
ATOM   3106  CA  SER A 307      50.846  30.729  73.493  1.00  0.00      A    C 0
ATOM   3107  CB  SER A 307      50.831  29.218  73.102  1.00  0.00      A    C 0
ATOM   3108  OG  SER A 307      50.459  28.516  74.311  1.00  0.00      A    O 0
ATOM   3109  HG  SER A 307      49.519  28.637  74.623  1.00  0.00      A    H 0
ATOM   3110  C   SER A 307      52.044  30.903  74.449  1.00  0.00      A    C 0
ATOM   3111  O   SER A 307      51.888  31.095  75.656  1.00  0.00      A    O 0
ATOM   3112  N   PHE A 308      53.256  30.831  73.931  1.00  0.00      A    N 0
ATOM   3113  H   PHE A 308      53.440  30.809  72.948  1.00  0.00      A    H 0
ATOM   3114  CA  PHE A 308      54.472  31.091  74.704  1.00  0.00      A    C 0
ATOM   3115  CB  PHE A 308      55.749  30.905  73.819  1.00  0.00      A    C 0
ATOM   3116  CG  PHE A 308      56.003  29.498  73.349  1.00  0.00      A    C 0
ATOM   3117  CD1 PHE A 308      56.550  29.200  72.089  1.00  0.00      A    C 0
ATOM   3118  HD1 PHE A 308      56.795  30.111  71.536  1.00  0.00      A    H 0
ATOM   3119  CD2 PHE A 308      55.660  28.404  74.140  1.00  0.00      A    C 0
ATOM   3120  HD2 PHE A 308      55.449  28.616  75.188  1.00  0.00      A    H 0
ATOM   3121  CE1 PHE A 308      56.724  27.906  71.637  1.00  0.00      A    C 0
ATOM   3122  HE1 PHE A 308      57.183  27.639  70.688  1.00  0.00      A    H 0
ATOM   3123  CE2 PHE A 308      55.745  27.102  73.720  1.00  0.00      A    C 0
ATOM   3124  HE2 PHE A 308      55.101  26.362  74.205  1.00  0.00      A    H 0
ATOM   3125  CZ  PHE A 308      56.305  26.877  72.498  1.00  0.00      A    C 0
ATOM   3126  HZ  PHE A 308      56.276  25.849  72.151  1.00  0.00      A    H 0
ATOM   3127  C   PHE A 308      54.517  32.466  75.460  1.00  0.00      A    C 0
ATOM   3128  O   PHE A 308      54.248  32.466  76.645  1.00  0.00      A    O 0
ATOM   3129  N   ALA A 309      54.491  33.535  74.675  1.00  0.00      A    N 0
ATOM   3130  H   ALA A 309      54.452  33.430  73.679  1.00  0.00      A    H 0
ATOM   3131  CA  ALA A 309      54.573  34.982  75.078  1.00  0.00      A    C 0
ATOM   3132  CB  ALA A 309      53.547  35.795  74.308  1.00  0.00      A    C 0
ATOM   3133  C   ALA A 309      54.725  35.374  76.584  1.00  0.00      A    C 0
ATOM   3134  O   ALA A 309      53.661  35.691  77.141  1.00  0.00      A    O 0
ATOM   3135  N   THR A 310      55.898  35.400  77.084  1.00  0.00      A    N 0
ATOM   3136  H   THR A 310      56.642  34.886  76.668  1.00  0.00      A    H 0
ATOM   3137  CA  THR A 310      56.230  35.997  78.461  1.00  0.00      A    C 0
ATOM   3138  CB  THR A 310      56.497  34.991  79.589  1.00  0.00      A    C 0
ATOM   3139  OG1 THR A 310      57.631  34.194  79.226  1.00  0.00      A    O 0
ATOM   3140  HG1 THR A 310      57.696  34.049  78.239  1.00  0.00      A    H 0
ATOM   3141  CG2 THR A 310      55.344  34.112  80.066  1.00  0.00      A    C 0
ATOM   3142  C   THR A 310      57.338  37.091  78.248  1.00  0.00      A    C 0
ATOM   3143  O   THR A 310      57.241  38.213  78.784  1.00  0.00      A    O 0
ATOM   3144  N   SER A 311      58.496  36.743  77.720  1.00  0.00      A    N 0
ATOM   3145  H   SER A 311      58.702  35.791  77.507  1.00  0.00      A    H 0
ATOM   3146  CA  SER A 311      59.664  37.621  77.512  1.00  0.00      A    C 0
ATOM   3147  CB  SER A 311      60.945  36.937  78.074  1.00  0.00      A    C 0
ATOM   3148  OG  SER A 311      61.695  36.442  76.977  1.00  0.00      A    O 0
ATOM   3149  HG  SER A 311      61.102  35.807  76.467  1.00  0.00      A    H 0
ATOM   3150  C   SER A 311      59.855  38.179  76.091  1.00  0.00      A    C 0
ATOM   3151  O   SER A 311      59.183  37.776  75.174  1.00  0.00      A    O 0
ATOM   3152  N   ALA A 312      60.375  39.374  76.084  1.00  0.00      A    N 0
ATOM   3153  H   ALA A 312      60.334  40.056  76.813  1.00  0.00      A    H 0
ATOM   3154  CA  ALA A 312      60.985  39.898  74.867  1.00  0.00      A    C 0
ATOM   3155  CB  ALA A 312      62.298  40.635  75.182  1.00  0.00      A    C 0
ATOM   3156  C   ALA A 312      61.177  38.917  73.744  1.00  0.00      A    C 0
ATOM   3157  O   ALA A 312      60.349  38.880  72.808  1.00  0.00      A    O 0
ATOM   3158  N   LEU A 313      62.104  37.941  73.790  1.00  0.00      A    N 0
ATOM   3159  H   LEU A 313      62.762  37.937  74.540  1.00  0.00      A    H 0
ATOM   3160  CA  LEU A 313      62.280  36.743  72.845  1.00  0.00      A    C 0
ATOM   3161  CB  LEU A 313      62.962  35.648  73.670  1.00  0.00      A    C 0
ATOM   3162  CG  LEU A 313      63.813  34.856  72.741  1.00  0.00      A    C 0
ATOM   3163  CD1 LEU A 313      65.203  34.515  73.350  1.00  0.00      A    C 0
ATOM   3164  CD2 LEU A 313      63.258  33.460  72.534  1.00  0.00      A    C 0
ATOM   3165  C   LEU A 313      60.971  36.217  72.203  1.00  0.00      A    C 0
ATOM   3166  O   LEU A 313      61.009  36.093  70.965  1.00  0.00      A    O 0
ATOM   3167  N   GLU A 314      59.921  35.888  72.921  1.00  0.00      A    N 0
ATOM   3168  H   GLU A 314      59.930  35.889  73.921  1.00  0.00      A    H 0
ATOM   3169  CA  GLU A 314      58.572  35.404  72.488  1.00  0.00      A    C 0
ATOM   3170  CB  GLU A 314      57.654  35.041  73.665  1.00  0.00      A    C 0
ATOM   3171  CG  GLU A 314      58.175  33.726  74.379  1.00  0.00      A    C 0
ATOM   3172  CD  GLU A 314      58.639  34.084  75.761  1.00  0.00      A    C 0
ATOM   3173  OE1 GLU A 314      57.892  33.656  76.608  1.00  0.00      A    O 0
ATOM   3174  OE2 GLU A 314      59.667  34.730  75.954  1.00  0.00      A    O 0
ATOM   3175  C   GLU A 314      57.818  36.401  71.608  1.00  0.00      A    C 0
ATOM   3176  O   GLU A 314      57.515  36.176  70.439  1.00  0.00      A    O 0
ATOM   3177  N   VAL A 315      57.827  37.672  72.067  1.00  0.00      A    N 0
ATOM   3178  H   VAL A 315      58.208  37.867  72.975  1.00  0.00      A    H 0
ATOM   3179  CA  VAL A 315      57.057  38.786  71.463  1.00  0.00      A    C 0
ATOM   3180  CB  VAL A 315      56.485  39.916  72.377  1.00  0.00      A    C 0
ATOM   3181  CG1 VAL A 315      55.388  39.376  73.273  1.00  0.00      A    C 0
ATOM   3182  CG2 VAL A 315      57.558  40.648  73.277  1.00  0.00      A    C 0
ATOM   3183  C   VAL A 315      57.805  39.345  70.293  1.00  0.00      A    C 0
ATOM   3184  O   VAL A 315      57.292  39.543  69.164  1.00  0.00      A    O 0
ATOM   3185  N   VAL A 316      59.156  39.217  70.445  1.00  0.00      A    N 0
ATOM   3186  H   VAL A 316      59.537  38.877  71.310  1.00  0.00      A    H 0
ATOM   3187  CA  VAL A 316      60.188  39.476  69.449  1.00  0.00      A    C 0
ATOM   3188  CB  VAL A 316      61.579  39.559  70.135  1.00  0.00      A    C 0
ATOM   3189  CG1 VAL A 316      62.838  39.339  69.221  1.00  0.00      A    C 0
ATOM   3190  CG2 VAL A 316      61.817  40.986  70.716  1.00  0.00      A    C 0
ATOM   3191  C   VAL A 316      60.161  38.452  68.272  1.00  0.00      A    C 0
ATOM   3192  O   VAL A 316      60.061  38.861  67.170  1.00  0.00      A    O 0
ATOM   3193  N   ILE A 317      60.030  37.153  68.606  1.00  0.00      A    N 0
ATOM   3194  H   ILE A 317      60.050  36.812  69.547  1.00  0.00      A    H 0
ATOM   3195  CA  ILE A 317      59.681  36.175  67.592  1.00  0.00      A    C 0
ATOM   3196  CB  ILE A 317      60.067  34.728  68.033  1.00  0.00      A    C 0
ATOM   3197  CG1 ILE A 317      61.410  34.323  67.393  1.00  0.00      A    C 0
ATOM   3198  CG2 ILE A 317      59.030  33.623  67.694  1.00  0.00      A    C 0
ATOM   3199  CD  ILE A 317      62.582  35.194  67.887  1.00  0.00      A    C 0
ATOM   3200  C   ILE A 317      58.348  36.517  66.832  1.00  0.00      A    C 0
ATOM   3201  O   ILE A 317      58.445  36.842  65.650  1.00  0.00      A    O 0
ATOM   3202  N   LEU A 318      57.232  36.787  67.622  1.00  0.00      A    N 0
ATOM   3203  H   LEU A 318      57.207  36.390  68.536  1.00  0.00      A    H 0
ATOM   3204  CA  LEU A 318      55.958  37.302  67.096  1.00  0.00      A    C 0
ATOM   3205  CB  LEU A 318      55.033  37.839  68.134  1.00  0.00      A    C 0
ATOM   3206  CG  LEU A 318      54.207  36.713  68.734  1.00  0.00      A    C 0
ATOM   3207  CD1 LEU A 318      54.280  36.876  70.229  1.00  0.00      A    C 0
ATOM   3208  CD2 LEU A 318      52.759  36.720  68.207  1.00  0.00      A    C 0
ATOM   3209  C   LEU A 318      56.201  38.337  66.008  1.00  0.00      A    C 0
ATOM   3210  O   LEU A 318      56.019  38.103  64.828  1.00  0.00      A    O 0
ATOM   3211  N   LYS A 319      56.773  39.479  66.403  1.00  0.00      A    N 0
ATOM   3212  H   LYS A 319      56.999  39.720  67.342  1.00  0.00      A    H 0
ATOM   3213  CA  LYS A 319      56.859  40.492  65.398  1.00  0.00      A    C 0
ATOM   3214  CB  LYS A 319      57.418  41.732  66.100  1.00  0.00      A    C 0
ATOM   3215  CG  LYS A 319      56.400  42.820  66.061  1.00  0.00      A    C 0
ATOM   3216  CD  LYS A 319      56.220  43.495  64.712  1.00  0.00      A    C 0
ATOM   3217  CE  LYS A 319      55.081  44.470  64.639  1.00  0.00      A    C 0
ATOM   3218  NZ  LYS A 319      55.030  45.057  63.290  1.00  0.00      A    N 0
ATOM   3219  HZ1 LYS A 319      55.915  45.280  62.888  1.00  0.00      A    H 0
ATOM   3220  HZ2 LYS A 319      54.618  44.484  62.575  1.00  0.00      A    H 0
ATOM   3221  HZ3 LYS A 319      54.431  45.864  63.274  1.00  0.00      A    H 0
ATOM   3222  C   LYS A 319      57.857  40.122  64.303  1.00  0.00      A    C 0
ATOM   3223  O   LYS A 319      57.445  40.207  63.106  1.00  0.00      A    O 0
ATOM   3224  N   THR A 320      59.024  39.527  64.573  1.00  0.00      A    N 0
ATOM   3225  H   THR A 320      59.185  39.179  65.503  1.00  0.00      A    H 0
ATOM   3226  CA  THR A 320      59.929  39.089  63.502  1.00  0.00      A    C 0
ATOM   3227  CB  THR A 320      61.263  38.565  63.918  1.00  0.00      A    C 0
ATOM   3228  OG1 THR A 320      61.216  37.567  64.951  1.00  0.00      A    O 0
ATOM   3229  HG1 THR A 320      61.009  37.927  65.863  1.00  0.00      A    H 0
ATOM   3230  CG2 THR A 320      62.272  39.623  64.158  1.00  0.00      A    C 0
ATOM   3231  C   THR A 320      59.295  38.240  62.389  1.00  0.00      A    C 0
ATOM   3232  O   THR A 320      59.197  38.607  61.218  1.00  0.00      A    O 0
ATOM   3233  N   LEU A 321      58.480  37.294  62.913  1.00  0.00      A    N 0
ATOM   3234  H   LEU A 321      58.506  37.116  63.889  1.00  0.00      A    H 0
ATOM   3235  CA  LEU A 321      57.746  36.296  62.116  1.00  0.00      A    C 0
ATOM   3236  CB  LEU A 321      57.228  35.158  63.001  1.00  0.00      A    C 0
ATOM   3237  CG  LEU A 321      58.445  34.261  63.411  1.00  0.00      A    C 0
ATOM   3238  CD1 LEU A 321      57.792  33.170  64.287  1.00  0.00      A    C 0
ATOM   3239  CD2 LEU A 321      59.415  33.678  62.363  1.00  0.00      A    C 0
ATOM   3240  C   LEU A 321      56.522  36.859  61.357  1.00  0.00      A    C 0
ATOM   3241  O   LEU A 321      56.299  36.442  60.244  1.00  0.00      A    O 0
ATOM   3242  N   HIS A 322      55.902  37.990  61.821  1.00  0.00      A    N 0
ATOM   3243  H   HIS A 322      56.268  38.422  62.642  1.00  0.00      A    H 0
ATOM   3244  CA  HIS A 322      54.848  38.794  61.162  1.00  0.00      A    C 0
ATOM   3245  CB  HIS A 322      54.398  39.738  62.220  1.00  0.00      A    C 0
ATOM   3246  CG  HIS A 322      53.046  40.451  61.809  1.00  0.00      A    C 0
ATOM   3247  ND1 HIS A 322      51.800  40.003  62.194  1.00  0.00      A    N 0
ATOM   3248  CD2 HIS A 322      52.929  41.703  61.370  1.00  0.00      A    C 0
ATOM   3249  CE1 HIS A 322      50.994  41.057  62.053  1.00  0.00      A    C 0
ATOM   3250  NE2 HIS A 322      51.671  42.092  61.568  1.00  0.00      A    N 0
ATOM   3251  HE2 HIS A 322      51.349  42.997  61.294  1.00  0.00      A    H 0
ATOM   3252  C   HIS A 322      55.547  39.581  60.075  1.00  0.00      A    C 0
ATOM   3253  O   HIS A 322      55.171  39.390  58.927  1.00  0.00      A    O 0
ATOM   3254  N   MET A 323      56.470  40.404  60.434  1.00  0.00      A    N 0
ATOM   3255  H   MET A 323      56.783  40.373  61.391  1.00  0.00      A    H 0
ATOM   3256  CA  MET A 323      57.182  41.299  59.533  1.00  0.00      A    C 0
ATOM   3257  CB  MET A 323      58.335  42.103  60.229  1.00  0.00      A    C 0
ATOM   3258  CG  MET A 323      57.799  42.814  61.476  1.00  0.00      A    C 0
ATOM   3259  SD  MET A 323      59.060  44.123  61.904  1.00  0.00      A    S 0
ATOM   3260  CE  MET A 323      59.945  43.322  63.216  1.00  0.00      A    C 0
ATOM   3261  C   MET A 323      57.746  40.501  58.309  1.00  0.00      A    C 0
ATOM   3262  O   MET A 323      57.533  40.940  57.208  1.00  0.00      A    O 0
ATOM   3263  N   PHE A 324      58.348  39.388  58.495  1.00  0.00      A    N 0
ATOM   3264  H   PHE A 324      58.583  38.995  59.384  1.00  0.00      A    H 0
ATOM   3265  CA  PHE A 324      58.851  38.606  57.311  1.00  0.00      A    C 0
ATOM   3266  CB  PHE A 324      59.696  37.425  57.806  1.00  0.00      A    C 0
ATOM   3267  CG  PHE A 324      60.746  37.589  58.894  1.00  0.00      A    C 0
ATOM   3268  CD1 PHE A 324      61.579  38.687  59.035  1.00  0.00      A    C 0
ATOM   3269  HD1 PHE A 324      61.314  39.569  58.461  1.00  0.00      A    H 0
ATOM   3270  CD2 PHE A 324      61.040  36.556  59.693  1.00  0.00      A    C 0
ATOM   3271  HD2 PHE A 324      60.387  35.686  59.571  1.00  0.00      A    H 0
ATOM   3272  CE1 PHE A 324      62.604  38.775  60.007  1.00  0.00      A    C 0
ATOM   3273  HE1 PHE A 324      63.137  39.731  60.048  1.00  0.00      A    H 0
ATOM   3274  CE2 PHE A 324      62.002  36.578  60.707  1.00  0.00      A    C 0
ATOM   3275  HE2 PHE A 324      62.092  35.775  61.442  1.00  0.00      A    H 0
ATOM   3276  CZ  PHE A 324      62.804  37.683  60.839  1.00  0.00      A    C 0
ATOM   3277  HZ  PHE A 324      63.582  37.791  61.593  1.00  0.00      A    H 0
ATOM   3278  C   PHE A 324      57.748  37.983  56.458  1.00  0.00      A    C 0
ATOM   3279  O   PHE A 324      57.899  37.740  55.273  1.00  0.00      A    O 0
ATOM   3280  N   GLU A 325      56.689  37.530  57.110  1.00  0.00      A    N 0
ATOM   3281  H   GLU A 325      56.638  37.414  58.106  1.00  0.00      A    H 0
ATOM   3282  CA  GLU A 325      55.451  37.177  56.321  1.00  0.00      A    C 0
ATOM   3283  CB  GLU A 325      54.472  36.458  57.231  1.00  0.00      A    C 0
ATOM   3284  CG  GLU A 325      53.672  35.314  56.510  1.00  0.00      A    C 0
ATOM   3285  CD  GLU A 325      52.399  35.027  57.320  1.00  0.00      A    C 0
ATOM   3286  OE1 GLU A 325      52.054  35.786  58.262  1.00  0.00      A    O 0
ATOM   3287  OE2 GLU A 325      51.745  33.998  56.943  1.00  0.00      A    O 0
ATOM   3288  C   GLU A 325      54.803  38.223  55.438  1.00  0.00      A    C 0
ATOM   3289  O   GLU A 325      54.584  38.055  54.216  1.00  0.00      A    O 0
ATOM   3290  N   VAL A 326      54.941  39.495  55.845  1.00  0.00      A    N 0
ATOM   3291  H   VAL A 326      55.195  39.659  56.806  1.00  0.00      A    H 0
ATOM   3292  CA  VAL A 326      54.562  40.681  55.043  1.00  0.00      A    C 0
ATOM   3293  CB  VAL A 326      54.693  41.915  55.901  1.00  0.00      A    C 0
ATOM   3294  CG1 VAL A 326      54.345  43.206  55.155  1.00  0.00      A    C 0
ATOM   3295  CG2 VAL A 326      53.851  41.933  57.145  1.00  0.00      A    C 0
ATOM   3296  C   VAL A 326      55.088  40.766  53.560  1.00  0.00      A    C 0
ATOM   3297  O   VAL A 326      54.221  41.050  52.715  1.00  0.00      A    O 0
ATOM   3298  N   PRO A 327      56.399  40.539  53.226  1.00  0.00      A    N 0
ATOM   3299  CA  PRO A 327      56.939  40.398  51.861  1.00  0.00      A    C 0
ATOM   3300  CB  PRO A 327      58.473  40.271  52.121  1.00  0.00      A    C 0
ATOM   3301  CG  PRO A 327      58.760  41.000  53.393  1.00  0.00      A    C 0
ATOM   3302  CD  PRO A 327      57.496  40.736  54.263  1.00  0.00      A    C 0
ATOM   3303  C   PRO A 327      56.379  39.168  51.159  1.00  0.00      A    C 0
ATOM   3304  O   PRO A 327      56.105  39.276  49.969  1.00  0.00      A    O 0
ATOM   3305  N   PHE A 328      56.148  38.020  51.800  1.00  0.00      A    N 0
ATOM   3306  H   PHE A 328      56.459  37.897  52.740  1.00  0.00      A    H 0
ATOM   3307  CA  PHE A 328      55.483  36.862  51.198  1.00  0.00      A    C 0
ATOM   3308  CB  PHE A 328      55.416  35.774  52.284  1.00  0.00      A    C 0
ATOM   3309  CG  PHE A 328      56.711  35.014  52.648  1.00  0.00      A    C 0
ATOM   3310  CD1 PHE A 328      57.200  35.100  53.958  1.00  0.00      A    C 0
ATOM   3311  HD1 PHE A 328      56.539  35.043  54.821  1.00  0.00      A    H 0
ATOM   3312  CD2 PHE A 328      57.557  34.671  51.614  1.00  0.00      A    C 0
ATOM   3313  HD2 PHE A 328      57.225  34.578  50.582  1.00  0.00      A    H 0
ATOM   3314  CE1 PHE A 328      58.526  34.832  54.185  1.00  0.00      A    C 0
ATOM   3315  HE1 PHE A 328      58.927  34.830  55.199  1.00  0.00      A    H 0
ATOM   3316  CE2 PHE A 328      58.850  34.330  51.885  1.00  0.00      A    C 0
ATOM   3317  HE2 PHE A 328      59.444  33.850  51.110  1.00  0.00      A    H 0
ATOM   3318  CZ  PHE A 328      59.385  34.459  53.143  1.00  0.00      A    C 0
ATOM   3319  HZ  PHE A 328      60.436  34.212  53.284  1.00  0.00      A    H 0
ATOM   3320  C   PHE A 328      54.090  37.247  50.687  1.00  0.00      A    C 0
ATOM   3321  O   PHE A 328      53.863  37.068  49.496  1.00  0.00      A    O 0
ATOM   3322  N   LEU A 329      53.375  38.055  51.414  1.00  0.00      A    N 0
ATOM   3323  H   LEU A 329      53.732  38.387  52.288  1.00  0.00      A    H 0
ATOM   3324  CA  LEU A 329      52.087  38.733  50.982  1.00  0.00      A    C 0
ATOM   3325  CB  LEU A 329      51.429  39.440  52.151  1.00  0.00      A    C 0
ATOM   3326  CG  LEU A 329      50.340  40.447  51.676  1.00  0.00      A    C 0
ATOM   3327  CD1 LEU A 329      49.027  39.632  51.443  1.00  0.00      A    C 0
ATOM   3328  CD2 LEU A 329      50.127  41.634  52.712  1.00  0.00      A    C 0
ATOM   3329  C   LEU A 329      52.364  39.697  49.756  1.00  0.00      A    C 0
ATOM   3330  O   LEU A 329      51.575  39.775  48.836  1.00  0.00      A    O 0
ATOM   3331  N   LEU A 330      53.292  40.645  49.921  1.00  0.00      A    N 0
ATOM   3332  H   LEU A 330      53.641  40.956  50.806  1.00  0.00      A    H 0
ATOM   3333  CA  LEU A 330      53.899  41.421  48.766  1.00  0.00      A    C 0
ATOM   3334  CB  LEU A 330      55.029  42.317  49.239  1.00  0.00      A    C 0
ATOM   3335  CG  LEU A 330      54.395  43.382  50.216  1.00  0.00      A    C 0
ATOM   3336  CD1 LEU A 330      55.431  43.882  51.184  1.00  0.00      A    C 0
ATOM   3337  CD2 LEU A 330      54.127  44.646  49.339  1.00  0.00      A    C 0
ATOM   3338  C   LEU A 330      54.259  40.652  47.474  1.00  0.00      A    C 0
ATOM   3339  O   LEU A 330      54.228  41.178  46.356  1.00  0.00      A    O 0
ATOM   3340  N   VAL A 331      54.466  39.339  47.602  1.00  0.00      A    N 0
ATOM   3341  H   VAL A 331      54.611  38.826  48.457  1.00  0.00      A    H 0
ATOM   3342  CA  VAL A 331      54.812  38.521  46.402  1.00  0.00      A    C 0
ATOM   3343  CB  VAL A 331      56.147  37.795  46.414  1.00  0.00      A    C 0
ATOM   3344  CG1 VAL A 331      57.222  38.875  46.512  1.00  0.00      A    C 0
ATOM   3345  CG2 VAL A 331      56.396  36.778  47.563  1.00  0.00      A    C 0
ATOM   3346  C   VAL A 331      53.614  37.687  45.858  1.00  0.00      A    C 0
ATOM   3347  O   VAL A 331      53.381  37.567  44.635  1.00  0.00      A    O 0
ATOM   3348  N   GLY A 332      52.749  37.363  46.823  1.00  0.00      A    N 0
ATOM   3349  H   GLY A 332      53.074  37.201  47.753  1.00  0.00      A    H 0
ATOM   3350  CA  GLY A 332      51.366  36.951  46.528  1.00  0.00      A    C 0
ATOM   3351  C   GLY A 332      50.686  38.139  45.751  1.00  0.00      A    C 0
ATOM   3352  O   GLY A 332      50.099  37.970  44.685  1.00  0.00      A    O 0
ATOM   3353  N   CYS A 333      50.697  39.314  46.363  1.00  0.00      A    N 0
ATOM   3354  H   CYS A 333      50.953  39.458  47.325  1.00  0.00      A    H 0
ATOM   3355  CA  CYS A 333      50.200  40.514  45.752  1.00  0.00      A    C 0
ATOM   3356  CB  CYS A 333      50.312  41.575  46.887  1.00  0.00      A    C 0
ATOM   3357  SG  CYS A 333      49.329  43.066  46.455  1.00  0.00      A    S 0
ATOM   3358  HG  CYS A 333      49.282  43.601  47.680  1.00  0.00      A    H 0
ATOM   3359  C   CYS A 333      50.778  40.931  44.419  1.00  0.00      A    C 0
ATOM   3360  O   CYS A 333      50.040  41.561  43.650  1.00  0.00      A    O 0
ATOM   3361  N   PHE A 334      52.039  40.711  44.145  1.00  0.00      A    N 0
ATOM   3362  H   PHE A 334      52.651  40.215  44.762  1.00  0.00      A    H 0
ATOM   3363  CA  PHE A 334      52.680  41.004  42.845  1.00  0.00      A    C 0
ATOM   3364  CB  PHE A 334      54.238  40.605  43.023  1.00  0.00      A    C 0
ATOM   3365  CG  PHE A 334      55.116  40.954  41.836  1.00  0.00      A    C 0
ATOM   3366  CD1 PHE A 334      54.798  42.024  41.017  1.00  0.00      A    C 0
ATOM   3367  HD1 PHE A 334      53.949  42.664  41.270  1.00  0.00      A    H 0
ATOM   3368  CD2 PHE A 334      56.272  40.263  41.590  1.00  0.00      A    C 0
ATOM   3369  HD2 PHE A 334      56.549  39.497  42.310  1.00  0.00      A    H 0
ATOM   3370  CE1 PHE A 334      55.570  42.444  39.860  1.00  0.00      A    C 0
ATOM   3371  HE1 PHE A 334      55.486  43.459  39.459  1.00  0.00      A    H 0
ATOM   3372  CE2 PHE A 334      57.068  40.657  40.513  1.00  0.00      A    C 0
ATOM   3373  HE2 PHE A 334      57.983  40.085  40.317  1.00  0.00      A    H 0
ATOM   3374  CZ  PHE A 334      56.730  41.725  39.664  1.00  0.00      A    C 0
ATOM   3375  HZ  PHE A 334      57.454  42.093  38.930  1.00  0.00      A    H 0
ATOM   3376  C   PHE A 334      51.996  40.240  41.690  1.00  0.00      A    C 0
ATOM   3377  O   PHE A 334      51.977  40.747  40.573  1.00  0.00      A    O 0
ATOM   3378  N   LYS A 335      51.421  39.035  41.868  1.00  0.00      A    N 0
ATOM   3379  H   LYS A 335      51.520  38.476  42.684  1.00  0.00      A    H 0
ATOM   3380  CA  LYS A 335      50.589  38.381  40.821  1.00  0.00      A    C 0
ATOM   3381  CB  LYS A 335      50.353  36.936  41.292  1.00  0.00      A    C 0
ATOM   3382  CG  LYS A 335      51.697  36.122  41.386  1.00  0.00      A    C 0
ATOM   3383  CD  LYS A 335      51.429  34.620  41.429  1.00  0.00      A    C 0
ATOM   3384  CE  LYS A 335      50.902  34.311  42.808  1.00  0.00      A    C 0
ATOM   3385  NZ  LYS A 335      50.350  32.921  42.801  1.00  0.00      A    N 0
ATOM   3386  HZ1 LYS A 335      49.937  32.688  43.686  1.00  0.00      A    H 0
ATOM   3387  HZ2 LYS A 335      49.567  32.898  42.174  1.00  0.00      A    H 0
ATOM   3388  HZ3 LYS A 335      51.023  32.234  42.562  1.00  0.00      A    H 0
ATOM   3389  C   LYS A 335      49.271  39.157  40.398  1.00  0.00      A    C 0
ATOM   3390  O   LYS A 335      48.910  38.917  39.260  1.00  0.00      A    O 0
ATOM   3391  N   TYR A 336      48.574  39.625  41.444  1.00  0.00      A    N 0
ATOM   3392  H   TYR A 336      48.800  39.445  42.397  1.00  0.00      A    H 0
ATOM   3393  CA  TYR A 336      47.379  40.531  41.255  1.00  0.00      A    C 0
ATOM   3394  CB  TYR A 336      46.696  40.697  42.601  1.00  0.00      A    C 0
ATOM   3395  CG  TYR A 336      46.043  41.955  43.032  1.00  0.00      A    C 0
ATOM   3396  CD1 TYR A 336      44.877  42.379  42.467  1.00  0.00      A    C 0
ATOM   3397  HD1 TYR A 336      44.219  41.601  42.072  1.00  0.00      A    H 0
ATOM   3398  CD2 TYR A 336      46.793  42.871  43.711  1.00  0.00      A    C 0
ATOM   3399  HD2 TYR A 336      47.841  42.676  43.940  1.00  0.00      A    H 0
ATOM   3400  CE1 TYR A 336      44.453  43.677  42.512  1.00  0.00      A    C 0
ATOM   3401  HE1 TYR A 336      43.545  44.047  42.015  1.00  0.00      A    H 0
ATOM   3402  CE2 TYR A 336      46.368  44.200  43.805  1.00  0.00      A    C 0
ATOM   3403  HE2 TYR A 336      46.916  44.817  44.517  1.00  0.00      A    H 0
ATOM   3404  CZ  TYR A 336      45.247  44.557  43.181  1.00  0.00      A    C 0
ATOM   3405  OH  TYR A 336      44.882  45.870  43.235  1.00  0.00      A    O 0
ATOM   3406  HH  TYR A 336      45.625  46.473  43.544  1.00  0.00      A    H 0
ATOM   3407  C   TYR A 336      47.798  41.929  40.643  1.00  0.00      A    C 0
ATOM   3408  O   TYR A 336      47.167  42.475  39.765  1.00  0.00      A    O 0
ATOM   3409  N   ILE A 337      48.878  42.497  41.087  1.00  0.00      A    N 0
ATOM   3410  H   ILE A 337      49.225  42.185  41.962  1.00  0.00      A    H 0
ATOM   3411  CA  ILE A 337      49.302  43.859  40.597  1.00  0.00      A    C 0
ATOM   3412  CB  ILE A 337      50.437  44.567  41.466  1.00  0.00      A    C 0
ATOM   3413  CG1 ILE A 337      49.991  44.590  42.964  1.00  0.00      A    C 0
ATOM   3414  CG2 ILE A 337      50.723  46.030  41.094  1.00  0.00      A    C 0
ATOM   3415  CD  ILE A 337      51.177  44.672  43.912  1.00  0.00      A    C 0
ATOM   3416  C   ILE A 337      49.847  43.647  39.184  1.00  0.00      A    C 0
ATOM   3417  O   ILE A 337      49.282  44.363  38.389  1.00  0.00      A    O 0
ATOM   3418  N   THR A 338      50.410  42.514  38.831  1.00  0.00      A    N 0
ATOM   3419  H   THR A 338      50.504  41.759  39.484  1.00  0.00      A    H 0
ATOM   3420  CA  THR A 338      50.901  42.348  37.437  1.00  0.00      A    C 0
ATOM   3421  CB  THR A 338      51.821  41.105  37.332  1.00  0.00      A    C 0
ATOM   3422  OG1 THR A 338      53.072  41.595  37.946  1.00  0.00      A    O 0
ATOM   3423  HG1 THR A 338      53.201  41.162  38.839  1.00  0.00      A    H 0
ATOM   3424  CG2 THR A 338      52.324  40.708  35.926  1.00  0.00      A    C 0
ATOM   3425  C   THR A 338      49.718  42.124  36.433  1.00  0.00      A    C 0
ATOM   3426  O   THR A 338      49.820  42.623  35.344  1.00  0.00      A    O 0
ATOM   3427  N   SER A 339      48.650  41.503  36.870  1.00  0.00      A    N 0
ATOM   3428  H   SER A 339      48.620  41.157  37.812  1.00  0.00      A    H 0
ATOM   3429  CA  SER A 339      47.569  41.171  35.958  1.00  0.00      A    C 0
ATOM   3430  CB  SER A 339      47.433  39.694  35.747  1.00  0.00      A    C 0
ATOM   3431  OG  SER A 339      46.797  38.982  36.801  1.00  0.00      A    O 0
ATOM   3432  HG  SER A 339      46.650  38.035  36.503  1.00  0.00      A    H 0
ATOM   3433  C   SER A 339      46.202  41.850  36.148  1.00  0.00      A    C 0
ATOM   3434  O   SER A 339      45.597  42.317  35.212  1.00  0.00      A    O 0
ATOM   3435  N   GLN A 340      45.807  42.021  37.380  1.00  0.00      A    N 0
ATOM   3436  H   GLN A 340      46.357  41.675  38.143  1.00  0.00      A    H 0
ATOM   3437  CA  GLN A 340      44.447  42.578  37.804  1.00  0.00      A    C 0
ATOM   3438  CB  GLN A 340      44.001  41.922  39.103  1.00  0.00      A    C 0
ATOM   3439  CG  GLN A 340      43.547  40.450  39.058  1.00  0.00      A    C 0
ATOM   3440  CD  GLN A 340      42.573  40.101  37.894  1.00  0.00      A    C 0
ATOM   3441  OE1 GLN A 340      42.965  40.183  36.734  1.00  0.00      A    O 0
ATOM   3442  NE2 GLN A 340      41.309  39.916  38.091  1.00  0.00      A    N 0
ATOM   3443 1HE2 GLN A 340      40.914  40.027  39.004  1.00  0.00      A    H 0
ATOM   3444 2HE2 GLN A 340      40.878  39.528  37.279  1.00  0.00      A    H 0
ATOM   3445  C   GLN A 340      44.430  44.157  37.904  1.00  0.00      A    C 0
ATOM   3446  O   GLN A 340      43.471  44.876  38.107  1.00  0.00      A    O 0
ATOM   3447  N   PHE A 341      45.598  44.545  38.413  1.00  0.00      A    N 0
ATOM   3448  H   PHE A 341      46.203  44.008  39.001  1.00  0.00      A    H 0
ATOM   3449  CA  PHE A 341      45.976  45.979  38.451  1.00  0.00      A    C 0
ATOM   3450  CB  PHE A 341      46.739  46.353  39.758  1.00  0.00      A    C 0
ATOM   3451  CG  PHE A 341      46.710  47.812  40.222  1.00  0.00      A    C 0
ATOM   3452  CD1 PHE A 341      45.699  48.275  41.104  1.00  0.00      A    C 0
ATOM   3453  HD1 PHE A 341      44.703  47.846  41.014  1.00  0.00      A    H 0
ATOM   3454  CD2 PHE A 341      47.912  48.525  40.419  1.00  0.00      A    C 0
ATOM   3455  HD2 PHE A 341      48.798  48.093  39.959  1.00  0.00      A    H 0
ATOM   3456  CE1 PHE A 341      45.874  49.364  42.007  1.00  0.00      A    C 0
ATOM   3457  HE1 PHE A 341      44.986  49.816  42.437  1.00  0.00      A    H 0
ATOM   3458  CE2 PHE A 341      48.071  49.561  41.254  1.00  0.00      A    C 0
ATOM   3459  HE2 PHE A 341      49.032  50.059  41.403  1.00  0.00      A    H 0
ATOM   3460  CZ  PHE A 341      47.078  50.035  42.096  1.00  0.00      A    C 0
ATOM   3461  HZ  PHE A 341      47.411  50.527  43.015  1.00  0.00      A    H 0
ATOM   3462  C   PHE A 341      46.705  46.402  37.175  1.00  0.00      A    C 0
ATOM   3463  O   PHE A 341      47.713  47.124  37.266  1.00  0.00      A    O 0
ATOM   3464  N   GLU A 342      46.123  46.062  36.075  1.00  0.00      A    N 0
ATOM   3465  H   GLU A 342      45.195  45.683  36.122  1.00  0.00      A    H 0
ATOM   3466  CA  GLU A 342      46.554  46.321  34.658  1.00  0.00      A    C 0
ATOM   3467  CB  GLU A 342      45.890  45.196  33.785  1.00  0.00      A    C 0
ATOM   3468  CG  GLU A 342      46.862  44.595  32.787  1.00  0.00      A    C 0
ATOM   3469  CD  GLU A 342      47.397  45.517  31.709  1.00  0.00      A    C 0
ATOM   3470  OE1 GLU A 342      48.532  45.960  31.796  1.00  0.00      A    O 0
ATOM   3471  OE2 GLU A 342      46.502  45.889  30.891  1.00  0.00      A    O 0
ATOM   3472  C   GLU A 342      46.415  47.714  34.306  1.00  0.00      A    C 0
ATOM   3473  O   GLU A 342      45.285  48.212  34.408  1.00  0.00      A    O 0
ATOM   3474  N   VAL A 343      47.383  48.154  33.515  1.00  0.00      A    N 0
ATOM   3475  H   VAL A 343      48.103  47.502  33.295  1.00  0.00      A    H 0
ATOM   3476  CA  VAL A 343      47.434  49.495  32.851  1.00  0.00      A    C 0
ATOM   3477  CB  VAL A 343      48.654  49.696  32.005  1.00  0.00      A    C 0
ATOM   3478  CG1 VAL A 343      49.954  49.838  32.910  1.00  0.00      A    C 0
ATOM   3479  CG2 VAL A 343      48.855  48.714  30.812  1.00  0.00      A    C 0
ATOM   3480  C   VAL A 343      46.258  49.948  31.945  1.00  0.00      A    C 0
ATOM   3481  O   VAL A 343      45.730  51.010  32.160  1.00  0.00      A    O 0
ATOM   3482  N   ARG A 344      45.667  49.034  31.174  1.00  0.00      A    N 0
ATOM   3483  H   ARG A 344      46.173  48.201  30.932  1.00  0.00      A    H 0
ATOM   3484  CA  ARG A 344      44.404  49.260  30.336  1.00  0.00      A    C 0
ATOM   3485  CB  ARG A 344      44.426  48.263  29.197  1.00  0.00      A    C 0
ATOM   3486  CG  ARG A 344      45.089  48.528  27.897  1.00  0.00      A    C 0
ATOM   3487  CD  ARG A 344      44.448  49.741  27.168  1.00  0.00      A    C 0
ATOM   3488  NE  ARG A 344      45.193  50.117  25.973  1.00  0.00      A    N 0
ATOM   3489  HE  ARG A 344      46.006  50.681  26.112  1.00  0.00      A    H 0
ATOM   3490  CZ  ARG A 344      44.991  49.668  24.750  1.00  0.00      A    C 0
ATOM   3491  NH1 ARG A 344      44.196  48.657  24.395  1.00  0.00      A    N 0
ATOM   3492 1HH1 ARG A 344      43.815  48.039  25.071  1.00  0.00      A    H 0
ATOM   3493 2HH1 ARG A 344      44.162  48.394  23.433  1.00  0.00      A    H 0
ATOM   3494  NH2 ARG A 344      45.207  50.461  23.700  1.00  0.00      A    N 0
ATOM   3495 1HH2 ARG A 344      45.552  51.401  23.785  1.00  0.00      A    H 0
ATOM   3496 2HH2 ARG A 344      45.000  50.132  22.784  1.00  0.00      A    H 0
ATOM   3497  C   ARG A 344      43.097  49.109  31.113  1.00  0.00      A    C 0
ATOM   3498  O   ARG A 344      42.037  49.374  30.571  1.00  0.00      A    O 0
ATOM   3499  N   PHE A 345      43.237  48.840  32.390  1.00  0.00      A    N 0
ATOM   3500  H   PHE A 345      44.062  48.835  32.957  1.00  0.00      A    H 0
ATOM   3501  CA  PHE A 345      42.163  48.695  33.302  1.00  0.00      A    C 0
ATOM   3502  CB  PHE A 345      41.913  47.322  33.871  1.00  0.00      A    C 0
ATOM   3503  CG  PHE A 345      41.581  46.252  32.780  1.00  0.00      A    C 0
ATOM   3504  CD1 PHE A 345      40.332  45.651  32.809  1.00  0.00      A    C 0
ATOM   3505  HD1 PHE A 345      39.571  46.081  33.458  1.00  0.00      A    H 0
ATOM   3506  CD2 PHE A 345      42.540  45.704  31.911  1.00  0.00      A    C 0
ATOM   3507  HD2 PHE A 345      43.464  46.174  31.601  1.00  0.00      A    H 0
ATOM   3508  CE1 PHE A 345      39.935  44.519  32.172  1.00  0.00      A    C 0
ATOM   3509  HE1 PHE A 345      38.942  44.107  32.321  1.00  0.00      A    H 0
ATOM   3510  CE2 PHE A 345      42.133  44.569  31.234  1.00  0.00      A    C 0
ATOM   3511  HE2 PHE A 345      42.792  44.335  30.400  1.00  0.00      A    H 0
ATOM   3512  CZ  PHE A 345      40.926  43.877  31.436  1.00  0.00      A    C 0
ATOM   3513  HZ  PHE A 345      40.758  42.837  31.141  1.00  0.00      A    H 0
ATOM   3514  C   PHE A 345      42.297  49.737  34.438  1.00  0.00      A    C 0
ATOM   3515  O   PHE A 345      42.484  49.378  35.587  1.00  0.00      A    O 0
ATOM   3516  N   SER A 346      42.405  50.961  34.026  1.00  0.00      A    N 0
ATOM   3517  H   SER A 346      42.690  51.151  33.085  1.00  0.00      A    H 0
ATOM   3518  CA  SER A 346      42.432  52.226  34.866  1.00  0.00      A    C 0
ATOM   3519  CB  SER A 346      42.236  53.488  34.028  1.00  0.00      A    C 0
ATOM   3520  OG  SER A 346      41.106  53.463  33.117  1.00  0.00      A    O 0
ATOM   3521  HG  SER A 346      40.412  52.747  33.221  1.00  0.00      A    H 0
ATOM   3522  C   SER A 346      41.451  52.119  36.096  1.00  0.00      A    C 0
ATOM   3523  O   SER A 346      41.741  52.662  37.155  1.00  0.00      A    O 0
ATOM   3524  N   ALA A 347      40.257  51.550  35.974  1.00  0.00      A    N 0
ATOM   3525  H   ALA A 347      39.970  51.313  35.045  1.00  0.00      A    H 0
ATOM   3526  CA  ALA A 347      39.318  51.281  37.018  1.00  0.00      A    C 0
ATOM   3527  CB  ALA A 347      38.278  50.360  36.424  1.00  0.00      A    C 0
ATOM   3528  C   ALA A 347      39.880  50.713  38.378  1.00  0.00      A    C 0
ATOM   3529  O   ALA A 347      39.490  51.220  39.439  1.00  0.00      A    O 0
ATOM   3530  N   THR A 348      40.497  49.494  38.327  1.00  0.00      A    N 0
ATOM   3531  H   THR A 348      40.552  49.039  37.430  1.00  0.00      A    H 0
ATOM   3532  CA  THR A 348      41.016  48.805  39.501  1.00  0.00      A    C 0
ATOM   3533  CB  THR A 348      41.524  47.430  39.277  1.00  0.00      A    C 0
ATOM   3534  OG1 THR A 348      42.457  47.424  38.142  1.00  0.00      A    O 0
ATOM   3535  HG1 THR A 348      42.788  46.480  38.136  1.00  0.00      A    H 0
ATOM   3536  CG2 THR A 348      40.324  46.473  39.017  1.00  0.00      A    C 0
ATOM   3537  C   THR A 348      42.154  49.546  40.130  1.00  0.00      A    C 0
ATOM   3538  O   THR A 348      42.350  49.421  41.351  1.00  0.00      A    O 0
ATOM   3539  N   ILE A 349      43.025  50.146  39.286  1.00  0.00      A    N 0
ATOM   3540  H   ILE A 349      43.121  49.794  38.345  1.00  0.00      A    H 0
ATOM   3541  CA  ILE A 349      44.116  51.028  39.750  1.00  0.00      A    C 0
ATOM   3542  CB  ILE A 349      45.018  51.562  38.638  1.00  0.00      A    C 0
ATOM   3543  CG1 ILE A 349      45.137  50.503  37.499  1.00  0.00      A    C 0
ATOM   3544  CG2 ILE A 349      46.402  51.823  39.248  1.00  0.00      A    C 0
ATOM   3545  CD  ILE A 349      45.783  51.170  36.257  1.00  0.00      A    C 0
ATOM   3546  C   ILE A 349      43.355  52.215  40.525  1.00  0.00      A    C 0
ATOM   3547  O   ILE A 349      43.787  52.552  41.658  1.00  0.00      A    O 0
ATOM   3548  N   TYR A 350      42.546  52.970  39.794  1.00  0.00      A    N 0
ATOM   3549  H   TYR A 350      42.336  52.870  38.819  1.00  0.00      A    H 0
ATOM   3550  CA  TYR A 350      41.991  54.192  40.424  1.00  0.00      A    C 0
ATOM   3551  CB  TYR A 350      40.990  54.924  39.536  1.00  0.00      A    C 0
ATOM   3552  CG  TYR A 350      41.512  55.406  38.231  1.00  0.00      A    C 0
ATOM   3553  CD1 TYR A 350      40.539  55.850  37.372  1.00  0.00      A    C 0
ATOM   3554  HD1 TYR A 350      39.485  55.900  37.668  1.00  0.00      A    H 0
ATOM   3555  CD2 TYR A 350      42.861  55.414  37.889  1.00  0.00      A    C 0
ATOM   3556  HD2 TYR A 350      43.522  54.946  38.614  1.00  0.00      A    H 0
ATOM   3557  CE1 TYR A 350      40.936  56.404  36.167  1.00  0.00      A    C 0
ATOM   3558  HE1 TYR A 350      40.334  56.209  35.273  1.00  0.00      A    H 0
ATOM   3559  CE2 TYR A 350      43.268  56.081  36.730  1.00  0.00      A    C 0
ATOM   3560  HE2 TYR A 350      44.330  56.175  36.510  1.00  0.00      A    H 0
ATOM   3561  CZ  TYR A 350      42.286  56.502  35.832  1.00  0.00      A    C 0
ATOM   3562  OH  TYR A 350      42.613  57.294  34.751  1.00  0.00      A    O 0
ATOM   3563  HH  TYR A 350      41.795  57.431  34.199  1.00  0.00      A    H 0
ATOM   3564  C   TYR A 350      41.281  53.994  41.752  1.00  0.00      A    C 0
ATOM   3565  O   TYR A 350      41.572  54.636  42.778  1.00  0.00      A    O 0
ATOM   3566  N   LEU A 351      40.534  52.880  41.820  1.00  0.00      A    N 0
ATOM   3567  H   LEU A 351      40.067  52.559  40.998  1.00  0.00      A    H 0
ATOM   3568  CA  LEU A 351      39.866  52.319  42.990  1.00  0.00      A    C 0
ATOM   3569  CB  LEU A 351      38.843  51.340  42.407  1.00  0.00      A    C 0
ATOM   3570  CG  LEU A 351      37.812  50.983  43.476  1.00  0.00      A    C 0
ATOM   3571  CD1 LEU A 351      36.926  52.170  43.983  1.00  0.00      A    C 0
ATOM   3572  CD2 LEU A 351      37.081  49.663  43.360  1.00  0.00      A    C 0
ATOM   3573  C   LEU A 351      40.763  51.541  44.001  1.00  0.00      A    C 0
ATOM   3574  O   LEU A 351      40.355  51.205  45.129  1.00  0.00      A    O 0
ATOM   3575  N   VAL A 352      42.058  51.372  43.635  1.00  0.00      A    N 0
ATOM   3576  H   VAL A 352      42.309  51.497  42.676  1.00  0.00      A    H 0
ATOM   3577  CA  VAL A 352      43.158  50.613  44.312  1.00  0.00      A    C 0
ATOM   3578  CB  VAL A 352      43.925  51.334  45.437  1.00  0.00      A    C 0
ATOM   3579  CG1 VAL A 352      45.328  51.705  44.982  1.00  0.00      A    C 0
ATOM   3580  CG2 VAL A 352      43.153  52.593  45.960  1.00  0.00      A    C 0
ATOM   3581  C   VAL A 352      42.570  49.298  44.864  1.00  0.00      A    C 0
ATOM   3582  O   VAL A 352      42.390  49.107  46.094  1.00  0.00      A    O 0
ATOM   3583  N   CYS A 353      42.205  48.412  43.978  1.00  0.00      A    N 0
ATOM   3584  H   CYS A 353      42.395  48.541  43.000  1.00  0.00      A    H 0
ATOM   3585  CA  CYS A 353      41.587  47.134  44.219  1.00  0.00      A    C 0
ATOM   3586  CB  CYS A 353      41.702  46.203  42.996  1.00  0.00      A    C 0
ATOM   3587  SG  CYS A 353      40.614  44.766  43.110  1.00  0.00      A    S 0
ATOM   3588  HG  CYS A 353      41.556  44.071  43.737  1.00  0.00      A    H 0
ATOM   3589  C   CYS A 353      41.921  46.422  45.537  1.00  0.00      A    C 0
ATOM   3590  O   CYS A 353      41.124  46.225  46.497  1.00  0.00      A    O 0
ATOM   3591  N   PHE A 354      43.240  46.211  45.703  1.00  0.00      A    N 0
ATOM   3592  H   PHE A 354      43.739  45.972  44.862  1.00  0.00      A    H 0
ATOM   3593  CA  PHE A 354      43.829  45.663  46.981  1.00  0.00      A    C 0
ATOM   3594  CB  PHE A 354      45.375  45.770  46.963  1.00  0.00      A    C 0
ATOM   3595  CG  PHE A 354      46.027  44.963  48.119  1.00  0.00      A    C 0
ATOM   3596  CD1 PHE A 354      46.390  43.634  47.916  1.00  0.00      A    C 0
ATOM   3597  HD1 PHE A 354      45.935  43.163  47.047  1.00  0.00      A    H 0
ATOM   3598  CD2 PHE A 354      46.305  45.559  49.326  1.00  0.00      A    C 0
ATOM   3599  HD2 PHE A 354      45.933  46.555  49.550  1.00  0.00      A    H 0
ATOM   3600  CE1 PHE A 354      47.087  42.935  48.857  1.00  0.00      A    C 0
ATOM   3601  HE1 PHE A 354      47.724  42.093  48.574  1.00  0.00      A    H 0
ATOM   3602  CE2 PHE A 354      46.896  44.832  50.361  1.00  0.00      A    C 0
ATOM   3603  HE2 PHE A 354      47.063  45.181  51.377  1.00  0.00      A    H 0
ATOM   3604  CZ  PHE A 354      47.305  43.537  50.105  1.00  0.00      A    C 0
ATOM   3605  HZ  PHE A 354      47.916  43.076  50.881  1.00  0.00      A    H 0
ATOM   3606  C   PHE A 354      43.259  46.421  48.237  1.00  0.00      A    C 0
ATOM   3607  O   PHE A 354      42.544  45.966  49.064  1.00  0.00      A    O 0
ATOM   3608  N   CYS A 355      43.580  47.710  48.301  1.00  0.00      A    N 0
ATOM   3609  H   CYS A 355      44.393  47.810  47.724  1.00  0.00      A    H 0
ATOM   3610  CA  CYS A 355      43.202  48.720  49.325  1.00  0.00      A    C 0
ATOM   3611  CB  CYS A 355      43.644  50.103  48.793  1.00  0.00      A    C 0
ATOM   3612  SG  CYS A 355      43.299  51.619  49.821  1.00  0.00      A    S 0
ATOM   3613  HG  CYS A 355      43.517  51.042  50.997  1.00  0.00      A    H 0
ATOM   3614  C   CYS A 355      41.740  48.729  49.579  1.00  0.00      A    C 0
ATOM   3615  O   CYS A 355      41.313  48.382  50.737  1.00  0.00      A    O 0
ATOM   3616  N   PHE A 356      40.843  48.775  48.611  1.00  0.00      A    N 0
ATOM   3617  H   PHE A 356      41.247  48.775  47.694  1.00  0.00      A    H 0
ATOM   3618  CA  PHE A 356      39.373  48.818  48.684  1.00  0.00      A    C 0
ATOM   3619  CB  PHE A 356      38.784  48.920  47.269  1.00  0.00      A    C 0
ATOM   3620  CG  PHE A 356      37.248  49.226  47.294  1.00  0.00      A    C 0
ATOM   3621  CD1 PHE A 356      36.841  50.566  47.328  1.00  0.00      A    C 0
ATOM   3622  HD1 PHE A 356      37.464  51.379  47.682  1.00  0.00      A    H 0
ATOM   3623  CD2 PHE A 356      36.288  48.295  47.099  1.00  0.00      A    C 0
ATOM   3624  HD2 PHE A 356      36.491  47.256  47.319  1.00  0.00      A    H 0
ATOM   3625  CE1 PHE A 356      35.576  50.918  47.027  1.00  0.00      A    C 0
ATOM   3626  HE1 PHE A 356      35.199  51.940  47.100  1.00  0.00      A    H 0
ATOM   3627  CE2 PHE A 356      35.019  48.675  46.717  1.00  0.00      A    C 0
ATOM   3628  HE2 PHE A 356      34.279  47.941  46.403  1.00  0.00      A    H 0
ATOM   3629  CZ  PHE A 356      34.620  50.000  46.611  1.00  0.00      A    C 0
ATOM   3630  HZ  PHE A 356      33.595  50.278  46.409  1.00  0.00      A    H 0
ATOM   3631  C   PHE A 356      38.713  47.540  49.356  1.00  0.00      A    C 0
ATOM   3632  O   PHE A 356      37.832  47.671  50.146  1.00  0.00      A    O 0
ATOM   3633  N   PHE A 357      38.992  46.294  48.841  1.00  0.00      A    N 0
ATOM   3634  H   PHE A 357      39.473  46.133  47.987  1.00  0.00      A    H 0
ATOM   3635  CA  PHE A 357      38.427  45.051  49.390  1.00  0.00      A    C 0
ATOM   3636  CB  PHE A 357      38.795  43.853  48.502  1.00  0.00      A    C 0
ATOM   3637  CG  PHE A 357      37.769  43.840  47.338  1.00  0.00      A    C 0
ATOM   3638  CD1 PHE A 357      37.991  44.661  46.207  1.00  0.00      A    C 0
ATOM   3639  HD1 PHE A 357      38.912  45.184  45.976  1.00  0.00      A    H 0
ATOM   3640  CD2 PHE A 357      36.610  43.049  47.422  1.00  0.00      A    C 0
ATOM   3641  HD2 PHE A 357      36.395  42.545  48.362  1.00  0.00      A    H 0
ATOM   3642  CE1 PHE A 357      36.915  44.825  45.369  1.00  0.00      A    C 0
ATOM   3643  HE1 PHE A 357      37.052  45.547  44.573  1.00  0.00      A    H 0
ATOM   3644  CE2 PHE A 357      35.588  43.255  46.492  1.00  0.00      A    C 0
ATOM   3645  HE2 PHE A 357      34.621  42.750  46.473  1.00  0.00      A    H 0
ATOM   3646  CZ  PHE A 357      35.694  44.159  45.480  1.00  0.00      A    C 0
ATOM   3647  HZ  PHE A 357      34.813  44.440  44.915  1.00  0.00      A    H 0
ATOM   3648  C   PHE A 357      38.949  44.801  50.750  1.00  0.00      A    C 0
ATOM   3649  O   PHE A 357      38.236  44.349  51.677  1.00  0.00      A    O 0
ATOM   3650  N   LYS A 358      40.207  45.149  50.999  1.00  0.00      A    N 0
ATOM   3651  H   LYS A 358      40.862  45.523  50.336  1.00  0.00      A    H 0
ATOM   3652  CA  LYS A 358      40.952  45.190  52.307  1.00  0.00      A    C 0
ATOM   3653  CB  LYS A 358      42.311  45.867  52.133  1.00  0.00      A    C 0
ATOM   3654  CG  LYS A 358      43.064  46.040  53.476  1.00  0.00      A    C 0
ATOM   3655  CD  LYS A 358      44.404  46.752  53.521  1.00  0.00      A    C 0
ATOM   3656  CE  LYS A 358      44.951  46.566  54.939  1.00  0.00      A    C 0
ATOM   3657  NZ  LYS A 358      45.696  47.783  55.289  1.00  0.00      A    N 0
ATOM   3658  HZ1 LYS A 358      46.219  47.637  56.125  1.00  0.00      A    H 0
ATOM   3659  HZ2 LYS A 358      46.330  48.052  54.559  1.00  0.00      A    H 0
ATOM   3660  HZ3 LYS A 358      45.065  48.542  55.465  1.00  0.00      A    H 0
ATOM   3661  C   LYS A 358      40.110  46.005  53.315  1.00  0.00      A    C 0
ATOM   3662  O   LYS A 358      39.581  45.408  54.203  1.00  0.00      A    O 0
ATOM   3663  N   GLN A 359      39.568  47.186  52.885  1.00  0.00      A    N 0
ATOM   3664  H   GLN A 359      39.824  47.719  52.084  1.00  0.00      A    H 0
ATOM   3665  CA  GLN A 359      38.717  47.976  53.754  1.00  0.00      A    C 0
ATOM   3666  CB  GLN A 359      38.664  49.359  53.161  1.00  0.00      A    C 0
ATOM   3667  CG  GLN A 359      39.988  50.058  52.827  1.00  0.00      A    C 0
ATOM   3668  CD  GLN A 359      41.162  49.871  53.894  1.00  0.00      A    C 0
ATOM   3669  OE1 GLN A 359      40.923  49.541  55.019  1.00  0.00      A    O 0
ATOM   3670  NE2 GLN A 359      42.423  49.938  53.461  1.00  0.00      A    N 0
ATOM   3671 1HE2 GLN A 359      42.732  49.989  52.514  1.00  0.00      A    H 0
ATOM   3672 2HE2 GLN A 359      43.028  50.180  54.224  1.00  0.00      A    H 0
ATOM   3673  C   GLN A 359      37.293  47.453  53.934  1.00  0.00      A    C 0
ATOM   3674  O   GLN A 359      36.856  47.306  55.087  1.00  0.00      A    O 0
ATOM   3675  N   LEU A 360      36.773  46.878  52.840  1.00  0.00      A    N 0
ATOM   3676  H   LEU A 360      37.096  47.102  51.927  1.00  0.00      A    H 0
ATOM   3677  CA  LEU A 360      35.531  46.095  52.786  1.00  0.00      A    C 0
ATOM   3678  CB  LEU A 360      35.220  45.480  51.389  1.00  0.00      A    C 0
ATOM   3679  CG  LEU A 360      34.420  46.455  50.601  1.00  0.00      A    C 0
ATOM   3680  CD1 LEU A 360      34.537  46.102  49.199  1.00  0.00      A    C 0
ATOM   3681  CD2 LEU A 360      32.894  46.289  50.921  1.00  0.00      A    C 0
ATOM   3682  C   LEU A 360      35.456  44.986  53.903  1.00  0.00      A    C 0
ATOM   3683  O   LEU A 360      34.635  45.048  54.865  1.00  0.00      A    O 0
ATOM   3684  N   ALA A 361      36.590  44.260  53.918  1.00  0.00      A    N 0
ATOM   3685  H   ALA A 361      37.203  44.204  53.129  1.00  0.00      A    H 0
ATOM   3686  CA  ALA A 361      36.875  43.252  54.906  1.00  0.00      A    C 0
ATOM   3687  CB  ALA A 361      38.027  42.330  54.347  1.00  0.00      A    C 0
ATOM   3688  C   ALA A 361      37.025  43.775  56.398  1.00  0.00      A    C 0
ATOM   3689  O   ALA A 361      36.683  43.151  57.454  1.00  0.00      A    O 0
ATOM   3690  N   MET A 362      37.761  44.932  56.469  1.00  0.00      A    N 0
ATOM   3691  H   MET A 362      38.324  45.193  55.681  1.00  0.00      A    H 0
ATOM   3692  CA  MET A 362      38.322  45.516  57.702  1.00  0.00      A    C 0
ATOM   3693  CB  MET A 362      39.252  46.694  57.519  1.00  0.00      A    C 0
ATOM   3694  CG  MET A 362      40.557  46.092  57.107  1.00  0.00      A    C 0
ATOM   3695  SD  MET A 362      41.826  47.368  56.756  1.00  0.00      A    S 0
ATOM   3696  CE  MET A 362      42.351  47.979  58.328  1.00  0.00      A    C 0
ATOM   3697  C   MET A 362      37.254  46.056  58.653  1.00  0.00      A    C 0
ATOM   3698  O   MET A 362      37.459  45.941  59.854  1.00  0.00      A    O 0
ATOM   3699  N   ILE A 363      36.198  46.703  58.129  1.00  0.00      A    N 0
ATOM   3700  H   ILE A 363      36.151  46.900  57.153  1.00  0.00      A    H 0
ATOM   3701  CA  ILE A 363      35.137  47.449  58.872  1.00  0.00      A    C 0
ATOM   3702  CB  ILE A 363      34.099  48.145  57.916  1.00  0.00      A    C 0
ATOM   3703  CG1 ILE A 363      33.603  47.220  56.823  1.00  0.00      A    C 0
ATOM   3704  CG2 ILE A 363      34.798  49.327  57.247  1.00  0.00      A    C 0
ATOM   3705  CD  ILE A 363      32.318  47.833  56.224  1.00  0.00      A    C 0
ATOM   3706  C   ILE A 363      34.515  46.610  59.990  1.00  0.00      A    C 0
ATOM   3707  O   ILE A 363      34.806  46.954  61.145  1.00  0.00      A    O 0
ATOM   3708  N   PHE A 364      34.131  45.396  59.635  1.00  0.00      A    N 0
ATOM   3709  H   PHE A 364      33.977  45.132  58.685  1.00  0.00      A    H 0
ATOM   3710  CA  PHE A 364      33.742  44.283  60.588  1.00  0.00      A    C 0
ATOM   3711  CB  PHE A 364      32.949  43.356  59.699  1.00  0.00      A    C 0
ATOM   3712  CG  PHE A 364      33.732  42.801  58.494  1.00  0.00      A    C 0
ATOM   3713  CD1 PHE A 364      34.500  41.624  58.679  1.00  0.00      A    C 0
ATOM   3714  HD1 PHE A 364      35.036  41.452  59.607  1.00  0.00      A    H 0
ATOM   3715  CD2 PHE A 364      33.311  43.053  57.192  1.00  0.00      A    C 0
ATOM   3716  HD2 PHE A 364      32.738  43.966  56.972  1.00  0.00      A    H 0
ATOM   3717  CE1 PHE A 364      34.670  40.684  57.646  1.00  0.00      A    C 0
ATOM   3718  HE1 PHE A 364      35.126  39.705  57.740  1.00  0.00      A    H 0
ATOM   3719  CE2 PHE A 364      33.497  42.154  56.137  1.00  0.00      A    C 0
ATOM   3720  HE2 PHE A 364      33.154  42.494  55.161  1.00  0.00      A    H 0
ATOM   3721  CZ  PHE A 364      34.156  40.979  56.414  1.00  0.00      A    C 0
ATOM   3722  HZ  PHE A 364      34.125  40.199  55.659  1.00  0.00      A    H 0
ATOM   3723  C   PHE A 364      34.931  43.678  61.418  1.00  0.00      A    C 0
ATOM   3724  O   PHE A 364      34.737  43.414  62.591  1.00  0.00      A    O 0
ATOM   3725  N   MET A 365      36.029  43.400  60.749  1.00  0.00      A    N 0
ATOM   3726  H   MET A 365      36.134  43.260  59.771  1.00  0.00      A    H 0
ATOM   3727  CA  MET A 365      37.216  42.867  61.317  1.00  0.00      A    C 0
ATOM   3728  CB  MET A 365      38.315  42.831  60.310  1.00  0.00      A    C 0
ATOM   3729  CG  MET A 365      39.214  41.633  60.414  1.00  0.00      A    C 0
ATOM   3730  SD  MET A 365      38.403  40.089  59.756  1.00  0.00      A    S 0
ATOM   3731  CE  MET A 365      38.529  40.208  58.009  1.00  0.00      A    C 0
ATOM   3732  C   MET A 365      37.651  43.709  62.514  1.00  0.00      A    C 0
ATOM   3733  O   MET A 365      38.005  43.163  63.596  1.00  0.00      A    O 0
ATOM   3734  N   SER A 366      37.704  45.026  62.341  1.00  0.00      A    N 0
ATOM   3735  H   SER A 366      37.362  45.501  61.531  1.00  0.00      A    H 0
ATOM   3736  CA  SER A 366      38.268  45.954  63.343  1.00  0.00      A    C 0
ATOM   3737  CB  SER A 366      38.467  47.353  62.794  1.00  0.00      A    C 0
ATOM   3738  OG  SER A 366      39.210  47.216  61.576  1.00  0.00      A    O 0
ATOM   3739  HG  SER A 366      38.603  47.104  60.789  1.00  0.00      A    H 0
ATOM   3740  C   SER A 366      37.478  45.981  64.705  1.00  0.00      A    C 0
ATOM   3741  O   SER A 366      37.969  45.465  65.715  1.00  0.00      A    O 0
ATOM   3742  N   VAL A 367      36.117  46.107  64.543  1.00  0.00      A    N 0
ATOM   3743  H   VAL A 367      35.780  45.976  63.612  1.00  0.00      A    H 0
ATOM   3744  CA  VAL A 367      35.223  45.917  65.715  1.00  0.00      A    C 0
ATOM   3745  CB  VAL A 367      33.714  46.173  65.311  1.00  0.00      A    C 0
ATOM   3746  CG1 VAL A 367      32.852  46.099  66.578  1.00  0.00      A    C 0
ATOM   3747  CG2 VAL A 367      33.388  47.593  64.760  1.00  0.00      A    C 0
ATOM   3748  C   VAL A 367      35.535  44.571  66.393  1.00  0.00      A    C 0
ATOM   3749  O   VAL A 367      35.835  44.505  67.581  1.00  0.00      A    O 0
ATOM   3750  N   LEU A 368      35.327  43.544  65.669  1.00  0.00      A    N 0
ATOM   3751  H   LEU A 368      34.925  43.669  64.761  1.00  0.00      A    H 0
ATOM   3752  CA  LEU A 368      35.539  42.130  66.101  1.00  0.00      A    C 0
ATOM   3753  CB  LEU A 368      35.515  41.373  64.755  1.00  0.00      A    C 0
ATOM   3754  CG  LEU A 368      35.651  39.841  64.832  1.00  0.00      A    C 0
ATOM   3755  CD1 LEU A 368      34.616  39.188  65.780  1.00  0.00      A    C 0
ATOM   3756  CD2 LEU A 368      35.637  39.185  63.482  1.00  0.00      A    C 0
ATOM   3757  C   LEU A 368      36.848  41.925  66.827  1.00  0.00      A    C 0
ATOM   3758  O   LEU A 368      36.899  41.857  68.059  1.00  0.00      A    O 0
ATOM   3759  N   ALA A 369      37.937  42.156  66.061  1.00  0.00      A    N 0
ATOM   3760  H   ALA A 369      37.893  42.424  65.103  1.00  0.00      A    H 0
ATOM   3761  CA  ALA A 369      39.296  42.031  66.614  1.00  0.00      A    C 0
ATOM   3762  CB  ALA A 369      40.253  42.411  65.525  1.00  0.00      A    C 0
ATOM   3763  C   ALA A 369      39.610  42.795  67.935  1.00  0.00      A    C 0
ATOM   3764  O   ALA A 369      39.763  42.127  68.955  1.00  0.00      A    O 0
ATOM   3765  N   GLY A 370      39.237  44.075  67.910  1.00  0.00      A    N 0
ATOM   3766  H   GLY A 370      38.958  44.515  67.060  1.00  0.00      A    H 0
ATOM   3767  CA  GLY A 370      39.308  44.953  69.112  1.00  0.00      A    C 0
ATOM   3768  C   GLY A 370      38.506  44.442  70.352  1.00  0.00      A    C 0
ATOM   3769  O   GLY A 370      39.062  44.306  71.418  1.00  0.00      A    O 0
ATOM   3770  N   ASN A 371      37.261  43.964  70.107  1.00  0.00      A    N 0
ATOM   3771  H   ASN A 371      36.772  44.072  69.241  1.00  0.00      A    H 0
ATOM   3772  CA  ASN A 371      36.402  43.369  71.091  1.00  0.00      A    C 0
ATOM   3773  CB  ASN A 371      35.034  43.137  70.390  1.00  0.00      A    C 0
ATOM   3774  CG  ASN A 371      33.941  42.435  71.210  1.00  0.00      A    C 0
ATOM   3775  OD1 ASN A 371      33.001  43.090  71.565  1.00  0.00      A    O 0
ATOM   3776  ND2 ASN A 371      34.027  41.120  71.311  1.00  0.00      A    N 0
ATOM   3777 1HD2 ASN A 371      34.825  40.671  70.912  1.00  0.00      A    H 0
ATOM   3778 2HD2 ASN A 371      33.293  40.569  71.701  1.00  0.00      A    H 0
ATOM   3779  C   ASN A 371      36.966  42.107  71.762  1.00  0.00      A    C 0
ATOM   3780  O   ASN A 371      36.886  41.926  73.000  1.00  0.00      A    O 0
ATOM   3781  N   MET A 372      37.325  41.208  70.825  1.00  0.00      A    N 0
ATOM   3782  H   MET A 372      37.185  41.427  69.859  1.00  0.00      A    H 0
ATOM   3783  CA  MET A 372      37.901  39.832  71.030  1.00  0.00      A    C 0
ATOM   3784  CB  MET A 372      38.302  39.157  69.734  1.00  0.00      A    C 0
ATOM   3785  CG  MET A 372      37.095  38.786  68.905  1.00  0.00      A    C 0
ATOM   3786  SD  MET A 372      37.461  37.801  67.419  1.00  0.00      A    S 0
ATOM   3787  CE  MET A 372      38.646  38.679  66.482  1.00  0.00      A    C 0
ATOM   3788  C   MET A 372      39.135  39.840  72.050  1.00  0.00      A    C 0
ATOM   3789  O   MET A 372      39.445  38.847  72.797  1.00  0.00      A    O 0
ATOM   3790  N   TYR A 373      39.913  40.935  71.892  1.00  0.00      A    N 0
ATOM   3791  H   TYR A 373      39.774  41.613  71.172  1.00  0.00      A    H 0
ATOM   3792  CA  TYR A 373      41.048  41.220  72.755  1.00  0.00      A    C 0
ATOM   3793  CB  TYR A 373      41.918  42.433  72.262  1.00  0.00      A    C 0
ATOM   3794  CG  TYR A 373      42.665  42.222  70.916  1.00  0.00      A    C 0
ATOM   3795  CD1 TYR A 373      43.872  41.596  70.996  1.00  0.00      A    C 0
ATOM   3796  HD1 TYR A 373      43.901  40.651  71.537  1.00  0.00      A    H 0
ATOM   3797  CD2 TYR A 373      42.436  43.165  69.909  1.00  0.00      A    C 0
ATOM   3798  HD2 TYR A 373      41.491  43.697  69.877  1.00  0.00      A    H 0
ATOM   3799  CE1 TYR A 373      44.879  41.939  70.189  1.00  0.00      A    C 0
ATOM   3800  HE1 TYR A 373      45.779  41.389  70.432  1.00  0.00      A    H 0
ATOM   3801  CE2 TYR A 373      43.419  43.398  68.895  1.00  0.00      A    C 0
ATOM   3802  HE2 TYR A 373      43.337  44.234  68.209  1.00  0.00      A    H 0
ATOM   3803  CZ  TYR A 373      44.637  42.776  69.065  1.00  0.00      A    C 0
ATOM   3804  OH  TYR A 373      45.688  43.206  68.354  1.00  0.00      A    O 0
ATOM   3805  HH  TYR A 373      45.438  43.203  67.377  1.00  0.00      A    H 0
ATOM   3806  C   TYR A 373      40.598  41.493  74.215  1.00  0.00      A    C 0
ATOM   3807  O   TYR A 373      41.325  41.107  75.116  1.00  0.00      A    O 0
ATOM   3808  N   GLU A 374      39.391  42.077  74.416  1.00  0.00      A    N 0
ATOM   3809  H   GLU A 374      38.904  42.623  73.726  1.00  0.00      A    H 0
ATOM   3810  CA  GLU A 374      38.829  42.025  75.777  1.00  0.00      A    C 0
ATOM   3811  CB  GLU A 374      38.160  43.340  76.166  1.00  0.00      A    C 0
ATOM   3812  CG  GLU A 374      36.907  43.791  75.412  1.00  0.00      A    C 0
ATOM   3813  CD  GLU A 374      36.493  45.183  75.904  1.00  0.00      A    C 0
ATOM   3814  OE1 GLU A 374      36.948  46.215  75.363  1.00  0.00      A    O 0
ATOM   3815  OE2 GLU A 374      35.814  45.140  76.927  1.00  0.00      A    O 0
ATOM   3816  C   GLU A 374      37.971  40.770  76.182  1.00  0.00      A    C 0
ATOM   3817  O   GLU A 374      38.108  40.172  77.229  1.00  0.00      A    O 0
ATOM   3818  N   SER A 375      37.163  40.201  75.202  1.00  0.00      A    N 0
ATOM   3819  H   SER A 375      36.945  40.738  74.388  1.00  0.00      A    H 0
ATOM   3820  CA  SER A 375      36.229  39.061  75.364  1.00  0.00      A    C 0
ATOM   3821  CB  SER A 375      35.276  39.015  74.180  1.00  0.00      A    C 0
ATOM   3822  OG  SER A 375      35.936  38.600  73.022  1.00  0.00      A    O 0
ATOM   3823  HG  SER A 375      35.328  38.102  72.407  1.00  0.00      A    H 0
ATOM   3824  C   SER A 375      36.923  37.718  75.596  1.00  0.00      A    C 0
ATOM   3825  O   SER A 375      36.319  36.770  76.066  1.00  0.00      A    O 0
ATOM   3826  N   ILE A 376      38.068  37.509  75.064  1.00  0.00      A    N 0
ATOM   3827  H   ILE A 376      38.404  38.174  74.397  1.00  0.00      A    H 0
ATOM   3828  CA  ILE A 376      38.915  36.350  75.277  1.00  0.00      A    C 0
ATOM   3829  CB  ILE A 376      39.217  35.555  73.977  1.00  0.00      A    C 0
ATOM   3830  CG1 ILE A 376      38.103  35.638  72.922  1.00  0.00      A    C 0
ATOM   3831  CG2 ILE A 376      39.520  34.141  74.428  1.00  0.00      A    C 0
ATOM   3832  CD  ILE A 376      38.529  35.015  71.584  1.00  0.00      A    C 0
ATOM   3833  C   ILE A 376      40.195  36.863  75.911  1.00  0.00      A    C 0
ATOM   3834  O   ILE A 376      40.361  36.835  77.100  1.00  0.00      A    O 0
ATOM   3835  N   GLY A 377      40.937  37.663  75.103  1.00  0.00      A    N 0
ATOM   3836  H   GLY A 377      40.457  38.127  74.355  1.00  0.00      A    H 0
ATOM   3837  CA  GLY A 377      42.257  38.232  75.473  1.00  0.00      A    C 0
ATOM   3838  C   GLY A 377      43.106  38.567  74.248  1.00  0.00      A    C 0
ATOM   3839  O   GLY A 377      42.726  38.204  73.095  1.00  0.00      A    O 0
ATOM   3840  N   PHE A 378      44.454  38.791  74.409  1.00  0.00      A    N 0
ATOM   3841  H   PHE A 378      44.913  38.579  75.269  1.00  0.00      A    H 0
ATOM   3842  CA  PHE A 378      45.378  39.096  73.274  1.00  0.00      A    C 0
ATOM   3843  CB  PHE A 378      46.554  39.749  73.904  1.00  0.00      A    C 0
ATOM   3844  CG  PHE A 378      46.446  41.179  74.310  1.00  0.00      A    C 0
ATOM   3845  CD1 PHE A 378      46.153  41.473  75.637  1.00  0.00      A    C 0
ATOM   3846  HD1 PHE A 378      45.723  40.739  76.317  1.00  0.00      A    H 0
ATOM   3847  CD2 PHE A 378      46.971  42.170  73.540  1.00  0.00      A    C 0
ATOM   3848  HD2 PHE A 378      46.895  42.009  72.465  1.00  0.00      A    H 0
ATOM   3849  CE1 PHE A 378      46.511  42.691  76.232  1.00  0.00      A    C 0
ATOM   3850  HE1 PHE A 378      46.412  42.895  77.298  1.00  0.00      A    H 0
ATOM   3851  CE2 PHE A 378      47.324  43.426  74.064  1.00  0.00      A    C 0
ATOM   3852  HE2 PHE A 378      47.790  44.216  73.481  1.00  0.00      A    H 0
ATOM   3853  CZ  PHE A 378      47.117  43.658  75.401  1.00  0.00      A    C 0
ATOM   3854  HZ  PHE A 378      47.604  44.541  75.815  1.00  0.00      A    H 0
ATOM   3855  C   PHE A 378      45.730  37.869  72.497  1.00  0.00      A    C 0
ATOM   3856  O   PHE A 378      45.482  37.809  71.302  1.00  0.00      A    O 0
ATOM   3857  N   GLN A 379      46.126  36.802  73.185  1.00  0.00      A    N 0
ATOM   3858  H   GLN A 379      46.274  36.817  74.173  1.00  0.00      A    H 0
ATOM   3859  CA  GLN A 379      46.504  35.542  72.539  1.00  0.00      A    C 0
ATOM   3860  CB  GLN A 379      47.092  34.524  73.553  1.00  0.00      A    C 0
ATOM   3861  CG  GLN A 379      48.375  35.007  74.187  1.00  0.00      A    C 0
ATOM   3862  CD  GLN A 379      48.343  35.993  75.306  1.00  0.00      A    C 0
ATOM   3863  OE1 GLN A 379      48.020  35.604  76.425  1.00  0.00      A    O 0
ATOM   3864  NE2 GLN A 379      48.715  37.195  74.992  1.00  0.00      A    N 0
ATOM   3865 1HE2 GLN A 379      49.118  37.427  74.107  1.00  0.00      A    H 0
ATOM   3866 2HE2 GLN A 379      48.555  37.952  75.620  1.00  0.00      A    H 0
ATOM   3867  C   GLN A 379      45.275  34.901  71.819  1.00  0.00      A    C 0
ATOM   3868  O   GLN A 379      45.319  34.718  70.613  1.00  0.00      A    O 0
ATOM   3869  N   GLY A 380      44.208  34.875  72.647  1.00  0.00      A    N 0
ATOM   3870  H   GLY A 380      44.279  35.172  73.597  1.00  0.00      A    H 0
ATOM   3871  CA  GLY A 380      42.906  34.325  72.206  1.00  0.00      A    C 0
ATOM   3872  C   GLY A 380      42.472  34.915  70.823  1.00  0.00      A    C 0
ATOM   3873  O   GLY A 380      42.395  34.243  69.785  1.00  0.00      A    O 0
ATOM   3874  N   ALA A 381      42.476  36.252  70.840  1.00  0.00      A    N 0
ATOM   3875  H   ALA A 381      42.476  36.741  71.705  1.00  0.00      A    H 0
ATOM   3876  CA  ALA A 381      42.252  37.088  69.606  1.00  0.00      A    C 0
ATOM   3877  CB  ALA A 381      42.425  38.611  69.895  1.00  0.00      A    C 0
ATOM   3878  C   ALA A 381      43.223  36.782  68.409  1.00  0.00      A    C 0
ATOM   3879  O   ALA A 381      42.655  36.526  67.386  1.00  0.00      A    O 0
ATOM   3880  N   TYR A 382      44.514  36.461  68.669  1.00  0.00      A    N 0
ATOM   3881  H   TYR A 382      44.949  36.399  69.565  1.00  0.00      A    H 0
ATOM   3882  CA  TYR A 382      45.452  36.195  67.562  1.00  0.00      A    C 0
ATOM   3883  CB  TYR A 382      46.858  36.491  67.930  1.00  0.00      A    C 0
ATOM   3884  CG  TYR A 382      47.123  37.992  68.228  1.00  0.00      A    C 0
ATOM   3885  CD1 TYR A 382      46.342  39.016  67.657  1.00  0.00      A    C 0
ATOM   3886  HD1 TYR A 382      45.436  38.822  67.087  1.00  0.00      A    H 0
ATOM   3887  CD2 TYR A 382      48.342  38.299  68.858  1.00  0.00      A    C 0
ATOM   3888  HD2 TYR A 382      49.054  37.531  69.162  1.00  0.00      A    H 0
ATOM   3889  CE1 TYR A 382      46.756  40.307  67.819  1.00  0.00      A    C 0
ATOM   3890  HE1 TYR A 382      46.286  41.119  67.260  1.00  0.00      A    H 0
ATOM   3891  CE2 TYR A 382      48.730  39.624  68.920  1.00  0.00      A    C 0
ATOM   3892  HE2 TYR A 382      49.712  39.939  69.264  1.00  0.00      A    H 0
ATOM   3893  CZ  TYR A 382      47.925  40.609  68.471  1.00  0.00      A    C 0
ATOM   3894  OH  TYR A 382      47.989  41.772  69.163  1.00  0.00      A    O 0
ATOM   3895  HH  TYR A 382      47.268  42.451  68.983  1.00  0.00      A    H 0
ATOM   3896  C   TYR A 382      45.253  34.803  67.049  1.00  0.00      A    C 0
ATOM   3897  O   TYR A 382      45.378  34.507  65.826  1.00  0.00      A    O 0
ATOM   3898  N   LEU A 383      44.803  33.893  67.926  1.00  0.00      A    N 0
ATOM   3899  H   LEU A 383      44.880  34.031  68.911  1.00  0.00      A    H 0
ATOM   3900  CA  LEU A 383      44.408  32.489  67.617  1.00  0.00      A    C 0
ATOM   3901  CB  LEU A 383      44.037  31.555  68.794  1.00  0.00      A    C 0
ATOM   3902  CG  LEU A 383      43.537  30.179  68.406  1.00  0.00      A    C 0
ATOM   3903  CD1 LEU A 383      44.354  29.226  67.553  1.00  0.00      A    C 0
ATOM   3904  CD2 LEU A 383      43.482  29.441  69.751  1.00  0.00      A    C 0
ATOM   3905  C   LEU A 383      43.256  32.559  66.583  1.00  0.00      A    C 0
ATOM   3906  O   LEU A 383      43.399  31.997  65.498  1.00  0.00      A    O 0
ATOM   3907  N   VAL A 384      42.294  33.429  66.801  1.00  0.00      A    N 0
ATOM   3908  H   VAL A 384      42.335  33.911  67.675  1.00  0.00      A    H 0
ATOM   3909  CA  VAL A 384      41.133  33.722  65.890  1.00  0.00      A    C 0
ATOM   3910  CB  VAL A 384      40.084  34.724  66.425  1.00  0.00      A    C 0
ATOM   3911  CG1 VAL A 384      38.742  34.744  65.675  1.00  0.00      A    C 0
ATOM   3912  CG2 VAL A 384      39.728  34.544  67.887  1.00  0.00      A    C 0
ATOM   3913  C   VAL A 384      41.704  34.207  64.504  1.00  0.00      A    C 0
ATOM   3914  O   VAL A 384      41.783  33.403  63.598  1.00  0.00      A    O 0
ATOM   3915  N   LEU A 385      42.324  35.378  64.406  1.00  0.00      A    N 0
ATOM   3916  H   LEU A 385      42.433  35.798  65.312  1.00  0.00      A    H 0
ATOM   3917  CA  LEU A 385      42.831  36.044  63.216  1.00  0.00      A    C 0
ATOM   3918  CB  LEU A 385      43.394  37.407  63.664  1.00  0.00      A    C 0
ATOM   3919  CG  LEU A 385      42.333  38.416  64.129  1.00  0.00      A    C 0
ATOM   3920  CD1 LEU A 385      43.012  39.633  64.679  1.00  0.00      A    C 0
ATOM   3921  CD2 LEU A 385      41.516  38.821  62.838  1.00  0.00      A    C 0
ATOM   3922  C   LEU A 385      43.910  35.121  62.538  1.00  0.00      A    C 0
ATOM   3923  O   LEU A 385      43.846  35.016  61.291  1.00  0.00      A    O 0
ATOM   3924  N   GLY A 386      44.693  34.335  63.321  1.00  0.00      A    N 0
ATOM   3925  H   GLY A 386      44.706  34.507  64.306  1.00  0.00      A    H 0
ATOM   3926  CA  GLY A 386      45.672  33.349  62.866  1.00  0.00      A    C 0
ATOM   3927  C   GLY A 386      44.983  32.283  62.031  1.00  0.00      A    C 0
ATOM   3928  O   GLY A 386      45.371  32.182  60.817  1.00  0.00      A    O 0
ATOM   3929  N   LEU A 387      44.118  31.466  62.672  1.00  0.00      A    N 0
ATOM   3930  H   LEU A 387      43.839  31.529  63.625  1.00  0.00      A    H 0
ATOM   3931  CA  LEU A 387      43.244  30.564  61.844  1.00  0.00      A    C 0
ATOM   3932  CB  LEU A 387      42.173  29.957  62.761  1.00  0.00      A    C 0
ATOM   3933  CG  LEU A 387      42.659  29.217  63.998  1.00  0.00      A    C 0
ATOM   3934  CD1 LEU A 387      41.519  29.038  64.983  1.00  0.00      A    C 0
ATOM   3935  CD2 LEU A 387      43.484  27.968  63.634  1.00  0.00      A    C 0
ATOM   3936  C   LEU A 387      42.521  31.038  60.540  1.00  0.00      A    C 0
ATOM   3937  O   LEU A 387      42.428  30.314  59.494  1.00  0.00      A    O 0
ATOM   3938  N   VAL A 388      42.093  32.374  60.544  1.00  0.00      A    N 0
ATOM   3939  H   VAL A 388      42.095  32.843  61.419  1.00  0.00      A    H 0
ATOM   3940  CA  VAL A 388      41.692  33.173  59.324  1.00  0.00      A    C 0
ATOM   3941  CB  VAL A 388      41.025  34.482  59.833  1.00  0.00      A    C 0
ATOM   3942  CG1 VAL A 388      40.564  35.296  58.654  1.00  0.00      A    C 0
ATOM   3943  CG2 VAL A 388      39.910  34.267  60.869  1.00  0.00      A    C 0
ATOM   3944  C   VAL A 388      42.832  33.329  58.230  1.00  0.00      A    C 0
ATOM   3945  O   VAL A 388      42.568  33.017  57.073  1.00  0.00      A    O 0
ATOM   3946  N   ALA A 389      43.844  34.059  58.580  1.00  0.00      A    N 0
ATOM   3947  H   ALA A 389      43.683  34.651  59.364  1.00  0.00      A    H 0
ATOM   3948  CA  ALA A 389      45.086  34.142  57.737  1.00  0.00      A    C 0
ATOM   3949  CB  ALA A 389      46.043  34.845  58.710  1.00  0.00      A    C 0
ATOM   3950  C   ALA A 389      45.665  32.828  57.329  1.00  0.00      A    C 0
ATOM   3951  O   ALA A 389      45.651  32.618  56.116  1.00  0.00      A    O 0
ATOM   3952  N   LEU A 390      45.537  31.818  58.224  1.00  0.00      A    N 0
ATOM   3953  H   LEU A 390      45.500  31.985  59.210  1.00  0.00      A    H 0
ATOM   3954  CA  LEU A 390      45.902  30.423  57.813  1.00  0.00      A    C 0
ATOM   3955  CB  LEU A 390      46.127  29.579  59.097  1.00  0.00      A    C 0
ATOM   3956  CG  LEU A 390      47.390  29.874  59.868  1.00  0.00      A    C 0
ATOM   3957  CD1 LEU A 390      47.362  29.180  61.261  1.00  0.00      A    C 0
ATOM   3958  CD2 LEU A 390      48.627  29.473  59.020  1.00  0.00      A    C 0
ATOM   3959  C   LEU A 390      44.955  29.720  56.840  1.00  0.00      A    C 0
ATOM   3960  O   LEU A 390      45.271  28.783  56.095  1.00  0.00      A    O 0
ATOM   3961  N   GLY A 391      43.667  30.006  57.062  1.00  0.00      A    N 0
ATOM   3962  H   GLY A 391      43.336  30.284  57.969  1.00  0.00      A    H 0
ATOM   3963  CA  GLY A 391      42.607  29.754  56.077  1.00  0.00      A    C 0
ATOM   3964  C   GLY A 391      42.777  30.320  54.645  1.00  0.00      A    C 0
ATOM   3965  O   GLY A 391      42.923  29.542  53.717  1.00  0.00      A    O 0
ATOM   3966  N   PHE A 392      42.924  31.608  54.561  1.00  0.00      A    N 0
ATOM   3967  H   PHE A 392      42.677  32.151  55.358  1.00  0.00      A    H 0
ATOM   3968  CA  PHE A 392      43.324  32.342  53.340  1.00  0.00      A    C 0
ATOM   3969  CB  PHE A 392      43.505  33.875  53.608  1.00  0.00      A    C 0
ATOM   3970  CG  PHE A 392      42.236  34.684  53.793  1.00  0.00      A    C 0
ATOM   3971  CD1 PHE A 392      41.872  35.180  55.024  1.00  0.00      A    C 0
ATOM   3972  HD1 PHE A 392      42.432  34.959  55.933  1.00  0.00      A    H 0
ATOM   3973  CD2 PHE A 392      41.297  34.844  52.743  1.00  0.00      A    C 0
ATOM   3974  HD2 PHE A 392      41.328  34.227  51.851  1.00  0.00      A    H 0
ATOM   3975  CE1 PHE A 392      40.683  35.887  55.231  1.00  0.00      A    C 0
ATOM   3976  HE1 PHE A 392      40.400  36.122  56.258  1.00  0.00      A    H 0
ATOM   3977  CE2 PHE A 392      40.106  35.581  52.928  1.00  0.00      A    C 0
ATOM   3978  HE2 PHE A 392      39.446  35.582  52.058  1.00  0.00      A    H 0
ATOM   3979  CZ  PHE A 392      39.825  36.145  54.176  1.00  0.00      A    C 0
ATOM   3980  HZ  PHE A 392      38.982  36.803  54.348  1.00  0.00      A    H 0
ATOM   3981  C   PHE A 392      44.633  31.765  52.747  1.00  0.00      A    C 0
ATOM   3982  O   PHE A 392      44.691  31.432  51.526  1.00  0.00      A    O 0
ATOM   3983  N   THR A 393      45.645  31.536  53.599  1.00  0.00      A    N 0
ATOM   3984  H   THR A 393      45.543  31.647  54.588  1.00  0.00      A    H 0
ATOM   3985  CA  THR A 393      46.907  30.883  53.279  1.00  0.00      A    C 0
ATOM   3986  CB  THR A 393      47.979  30.929  54.421  1.00  0.00      A    C 0
ATOM   3987  OG1 THR A 393      48.470  32.259  54.621  1.00  0.00      A    O 0
ATOM   3988  HG1 THR A 393      48.536  32.496  55.593  1.00  0.00      A    H 0
ATOM   3989  CG2 THR A 393      49.088  29.917  54.335  1.00  0.00      A    C 0
ATOM   3990  C   THR A 393      46.704  29.572  52.464  1.00  0.00      A    C 0
ATOM   3991  O   THR A 393      47.195  29.453  51.309  1.00  0.00      A    O 0
ATOM   3992  N   LEU A 394      46.007  28.659  53.035  1.00  0.00      A    N 0
ATOM   3993  H   LEU A 394      45.707  28.840  53.974  1.00  0.00      A    H 0
ATOM   3994  CA  LEU A 394      45.696  27.288  52.553  1.00  0.00      A    C 0
ATOM   3995  CB  LEU A 394      44.837  26.471  53.504  1.00  0.00      A    C 0
ATOM   3996  CG  LEU A 394      45.724  26.050  54.704  1.00  0.00      A    C 0
ATOM   3997  CD1 LEU A 394      44.964  25.400  55.858  1.00  0.00      A    C 0
ATOM   3998  CD2 LEU A 394      46.647  24.896  54.196  1.00  0.00      A    C 0
ATOM   3999  C   LEU A 394      45.005  27.300  51.143  1.00  0.00      A    C 0
ATOM   4000  O   LEU A 394      45.555  26.710  50.193  1.00  0.00      A    O 0
ATOM   4001  N   ILE A 395      44.265  28.366  50.861  1.00  0.00      A    N 0
ATOM   4002  H   ILE A 395      43.762  28.843  51.574  1.00  0.00      A    H 0
ATOM   4003  CA  ILE A 395      43.710  28.644  49.490  1.00  0.00      A    C 0
ATOM   4004  CB  ILE A 395      42.574  29.733  49.554  1.00  0.00      A    C 0
ATOM   4005  CG1 ILE A 395      41.504  29.375  50.693  1.00  0.00      A    C 0
ATOM   4006  CG2 ILE A 395      41.666  29.519  48.324  1.00  0.00      A    C 0
ATOM   4007  CD  ILE A 395      40.523  30.514  51.233  1.00  0.00      A    C 0
ATOM   4008  C   ILE A 395      44.941  28.933  48.540  1.00  0.00      A    C 0
ATOM   4009  O   ILE A 395      45.183  28.193  47.579  1.00  0.00      A    O 0
ATOM   4010  N   SER A 396      45.762  29.974  48.814  1.00  0.00      A    N 0
ATOM   4011  H   SER A 396      45.440  30.549  49.561  1.00  0.00      A    H 0
ATOM   4012  CA  SER A 396      47.045  30.275  48.093  1.00  0.00      A    C 0
ATOM   4013  CB  SER A 396      47.936  31.308  48.846  1.00  0.00      A    C 0
ATOM   4014  OG  SER A 396      47.180  32.484  49.241  1.00  0.00      A    O 0
ATOM   4015  HG  SER A 396      47.591  33.146  49.873  1.00  0.00      A    H 0
ATOM   4016  C   SER A 396      47.900  29.041  47.798  1.00  0.00      A    C 0
ATOM   4017  O   SER A 396      48.376  28.983  46.692  1.00  0.00      A    O 0
ATOM   4018  N   VAL A 397      47.999  28.085  48.738  1.00  0.00      A    N 0
ATOM   4019  H   VAL A 397      47.746  28.190  49.699  1.00  0.00      A    H 0
ATOM   4020  CA  VAL A 397      48.755  26.819  48.386  1.00  0.00      A    C 0
ATOM   4021  CB  VAL A 397      49.077  26.127  49.714  1.00  0.00      A    C 0
ATOM   4022  CG1 VAL A 397      49.628  24.740  49.629  1.00  0.00      A    C 0
ATOM   4023  CG2 VAL A 397      49.990  26.954  50.583  1.00  0.00      A    C 0
ATOM   4024  C   VAL A 397      47.907  25.926  47.448  1.00  0.00      A    C 0
ATOM   4025  O   VAL A 397      48.408  25.233  46.561  1.00  0.00      A    O 0
ATOM   4026  N   PHE A 398      46.652  25.777  47.813  1.00  0.00      A    N 0
ATOM   4027  H   PHE A 398      46.300  26.260  48.604  1.00  0.00      A    H 0
ATOM   4028  CA  PHE A 398      45.697  24.990  47.043  1.00  0.00      A    C 0
ATOM   4029  CB  PHE A 398      44.378  24.846  47.760  1.00  0.00      A    C 0
ATOM   4030  CG  PHE A 398      44.267  23.544  48.604  1.00  0.00      A    C 0
ATOM   4031  CD1 PHE A 398      44.381  22.320  47.971  1.00  0.00      A    C 0
ATOM   4032  HD1 PHE A 398      44.466  22.255  46.891  1.00  0.00      A    H 0
ATOM   4033  CD2 PHE A 398      44.034  23.623  49.936  1.00  0.00      A    C 0
ATOM   4034  HD2 PHE A 398      43.971  24.597  50.436  1.00  0.00      A    H 0
ATOM   4035  CE1 PHE A 398      44.275  21.146  48.711  1.00  0.00      A    C 0
ATOM   4036  HE1 PHE A 398      44.185  20.187  48.182  1.00  0.00      A    H 0
ATOM   4037  CE2 PHE A 398      43.968  22.443  50.655  1.00  0.00      A    C 0
ATOM   4038  HE2 PHE A 398      44.022  22.410  51.736  1.00  0.00      A    H 0
ATOM   4039  CZ  PHE A 398      44.100  21.251  50.051  1.00  0.00      A    C 0
ATOM   4040  HZ  PHE A 398      44.085  20.364  50.680  1.00  0.00      A    H 0
ATOM   4041  C   PHE A 398      45.431  25.493  45.601  1.00  0.00      A    C 0
ATOM   4042  O   PHE A 398      45.326  24.622  44.730  1.00  0.00      A    O 0
ATOM   4043  N   THR A 399      45.626  26.770  45.326  1.00  0.00      A    N 0
ATOM   4044  H   THR A 399      45.917  27.441  46.011  1.00  0.00      A    H 0
ATOM   4045  CA  THR A 399      45.479  27.319  44.020  1.00  0.00      A    C 0
ATOM   4046  CB  THR A 399      45.021  28.798  44.191  1.00  0.00      A    C 0
ATOM   4047  OG1 THR A 399      45.988  29.544  44.871  1.00  0.00      A    O 0
ATOM   4048  HG1 THR A 399      46.830  29.019  44.795  1.00  0.00      A    H 0
ATOM   4049  CG2 THR A 399      43.645  29.016  44.776  1.00  0.00      A    C 0
ATOM   4050  C   THR A 399      46.857  27.257  43.310  1.00  0.00      A    C 0
ATOM   4051  O1  THR A 399      47.672  28.210  43.316  1.00  0.00      A    O 0
ATOM   4052  O2  THR A 399      46.870  26.407  42.396  1.00  0.00      A    O 0
ENDMDL
END
